# Supplementary material for: Tris(1H-imidazole-κN 3)(7-oxabicyclo­[2.2.1]heptane-2,3-dicarboxyl­ato-κ3 O 2,O 3,O 7)cobalt(II) 3.35-hydrate
Source: Acta Crystallogr Sect E Struct Rep Online. 2009 Jul 1;65(Pt 8):m854. doi: 10.1107/S1600536809024039 (PMC2977092; doi:10.1107/S1600536809024039)
Supplement: Supplementary file 1 [file e-65-0m854-sup1.cif]

##############################################################################
###                                                                        ###
###        Electronic paper (Acta Crystallographica Section E)             ###
###                                                                        ###
##############################################################################
#                                                                            #
# This CIF contains the data in a paper accepted for publication in Acta     #
# Crystallographica Section E. It conforms to the requirements of Notes      #
# for Authors for Section E, and has been peer reviewed under the auspices   #
# of the IUCr Commission on Journals.                                        #
#                                                                            #
# Full details of the Crystallographic Information File format               #
# are given in the paper "The Crystallographic Information File (CIF):       #
# a New Standard Archive File for Crystallography" by S. R. Hall, F. H.      #
# Allen and I. D. Brown [Acta Cryst. (1991), A47, 655-685].                  #
#                                                                            #
# The current version of the core CIF dictionary is obtainable from          #
# ftp://ftp.iucr.org/pub/cif_core.dic. The current version number is 2.4.    #
#                                                                            #
# Software is freely available for graphical display of the structure(s) in  #
# this CIF.  For information consult the CIF home page http://www.iucr.org/  #
# cif/home.html                                                              #
#                                                                            #
# This file may be used for bona fide research purposes within the           #
# scientific community so long as proper attribution is given to the journal # 
# article from which it was obtained.                                        #
#                                                                            #
##############################################################################
                                             
data_I
_audit_creation_method     SHELXL-97
_chemical_name_systematic
;
Tris(1<i>H</i>-imidazole-\k<i>N</i>^3^)(7-oxabicyclo[2.2.1]heptane-2,3-
dicarboxylato-\k^3^<i>O</i>^2^,<i>O</i>^3^,<i>O</i>^7^)cobalt(II)
;
_chemical_name_common     ?
_chemical_formula_moiety     'C17 H26.70 Co N6 O8.35'
_chemical_formula_sum     'C17 H26.70 Co N6 O8.35'
_chemical_formula_iupac     '[Co (C8 H8 O5) (C3 H4 N2)3], 3.35H2 O'
_chemical_formula_weight     507.67
_chemical_melting_point     ?
_symmetry_cell_setting     triclinic
_symmetry_space_group_name_H-M     'P -1'
_symmetry_space_group_name_Hall     '-P 1'
loop_
    _symmetry_equiv_pos_as_xyz
    'x, y, z'
    '-x, -y, -z'
_cell_length_a     8.2666(2)
_cell_length_b     12.6522(5)
_cell_length_c     12.7200(3)
_cell_angle_alpha     109.912(2)
_cell_angle_beta     104.3940(10)
_cell_angle_gamma     95.354(2)
_cell_volume     1188.23(6)
_cell_formula_units_Z     2
_cell_measurement_reflns_used     8576
_cell_measurement_theta_min     1.75
_cell_measurement_theta_max     27.65
_cell_measurement_temperature     296(2)
_exptl_crystal_description     block
_exptl_crystal_colour     orange
_exptl_crystal_size_max     0.410
_exptl_crystal_size_mid     0.360
_exptl_crystal_size_min     0.290
_exptl_crystal_density_diffrn     1.419
_exptl_crystal_density_meas     ?
_exptl_crystal_density_method     'not measured'
_exptl_crystal_F_000     529
_exptl_absorpt_coefficient_mu     0.776
_exptl_absorpt_correction_type     multi-scan
_exptl_absorpt_process_details     '(SADABS; Sheldrick, 1996)'
_exptl_absorpt_correction_T_min     0.735
_exptl_absorpt_correction_T_max     0.798
_exptl_special_details
;
;
_diffrn_ambient_temperature     296(2)
_diffrn_radiation_type     MoK\a
_diffrn_radiation_wavelength     0.71073
_diffrn_radiation_source     'fine-focus sealed tube'
_diffrn_radiation_monochromator     graphite
_diffrn_measurement_device_type     'Bruker APEXII area-detector'
_diffrn_measurement_method     \w
_diffrn_detector_area_resol_mean     ?
_diffrn_reflns_number     18153
_diffrn_reflns_av_R_equivalents     0.0240
_diffrn_reflns_av_sigmaI/netI     0.0242
_diffrn_reflns_theta_min     1.75
_diffrn_reflns_theta_max     27.65
_diffrn_reflns_theta_full     27.65
_diffrn_measured_fraction_theta_max     0.974
_diffrn_measured_fraction_theta_full     0.974
_diffrn_reflns_limit_h_min     -10
_diffrn_reflns_limit_h_max     10
_diffrn_reflns_limit_k_min     -15
_diffrn_reflns_limit_k_max     16
_diffrn_reflns_limit_l_min     -16
_diffrn_reflns_limit_l_max     16
_diffrn_standards_number     ?
_diffrn_standards_interval_count     ?
_diffrn_standards_interval_time     ?
_diffrn_standards_decay_%     0
_refine_special_details
;
Refinement of <i>F</i>^2^ against ALL reflections. The weighted <i>R</i>-factor
<i>wR</i> and goodness of fit <i>S</i> are based on <i>F</i>^2^, conventional
<i>R</i>-factors <i>R</i> are based on <i>F</i>, with <i>F</i> set to zero for
negative <i>F</i>^2^. The threshold expression of <i>F</i>^2^ >
\s(<i>F</i>^2^) is used only for calculating <i>R</i>-factors(gt) <i>etc</i>.
and is not relevant to the choice of reflections for refinement.
<i>R</i>-factors based on <i>F</i>^2^ are statistically about twice as large
as those based on <i>F</i>, and <i>R</i>- factors based on ALL data will be
even larger.
;
_reflns_number_total     5402
_reflns_number_gt     4712
_reflns_threshold_expression     I>2\s(I)
_refine_ls_structure_factor_coef     Fsqd
_refine_ls_matrix_type     full
_refine_ls_R_factor_all     0.0778
_refine_ls_R_factor_gt     0.0713
_refine_ls_wR_factor_gt     0.2352
_refine_ls_wR_factor_ref     0.2412
_refine_ls_goodness_of_fit_ref     1.105
_refine_ls_restrained_S_all     1.105
_refine_ls_number_reflns     5402
_refine_ls_number_parameters     307
_refine_ls_number_restraints     0
_refine_ls_hydrogen_treatment     constr
_refine_ls_weighting_scheme     calc
_refine_ls_weighting_details
          'calc w=1/[\s^2^(Fo^2^)+(0.1424P)^2^+2.537P] where P=(Fo^2^+2Fc^2^)/3'
_atom_sites_solution_hydrogens     geom
_atom_sites_solution_primary     direct
_atom_sites_solution_secondary     difmap
_refine_ls_shift/su_max     0.001
_refine_ls_shift/su_mean     0.000
_refine_diff_density_max     1.538
_refine_diff_density_min     -0.743
_refine_ls_extinction_method     none
_refine_ls_extinction_coef     ?
loop_
    _atom_type_symbol
    _atom_type_description
    _atom_type_scat_dispersion_real
    _atom_type_scat_dispersion_imag
    _atom_type_scat_source
    'C' 'C' 0.0033 0.0016
                         'International Tables Vol C Tables 4.2.6.8 and 6.1.1.4'
    'H' 'H' 0.0000 0.0000
                         'International Tables Vol C Tables 4.2.6.8 and 6.1.1.4'
    'N' 'N' 0.0061 0.0033
                         'International Tables Vol C Tables 4.2.6.8 and 6.1.1.4'
    'O' 'O' 0.0106 0.0060
                         'International Tables Vol C Tables 4.2.6.8 and 6.1.1.4'
    'Co' 'Co' 0.3494 0.9721
                         'International Tables Vol C Tables 4.2.6.8 and 6.1.1.4'
_computing_data_collection     'APEX2 (Bruker, 2004)'
_computing_cell_refinement     'SAINT (Bruker, 2004)'
_computing_data_reduction     'SAINT (Bruker, 2004)'
_computing_structure_solution     'SHELXS97 (Sheldrick, 2008)'
_computing_structure_refinement     'SHELXL97 (Sheldrick, 2008)'
_computing_molecular_graphics     'SHELXTL (Sheldrick, 2008)'
_computing_publication_material     'SHELXL97 (Sheldrick, 2008)'
loop_
    _atom_site_type_symbol
    _atom_site_label
    _atom_site_fract_x
    _atom_site_fract_y
    _atom_site_fract_z
    _atom_site_U_iso_or_equiv
    _atom_site_adp_type
    _atom_site_calc_flag
    _atom_site_refinement_flags
    _atom_site_occupancy
    _atom_site_disorder_assembly
    _atom_site_disorder_group
    Co Co1 0.63081(6) 0.68205(4) 0.83619(4) 0.0284(2) Uani d . 1 . .
    N N1 0.7319(4) 0.7409(3) 1.0204(3) 0.0341(7) Uani d . 1 . .
    N N2 0.6963(5) 0.5190(3) 0.8077(3) 0.0346(7) Uani d . 1 . .
    N N3 0.3830(4) 0.6199(3) 0.8333(3) 0.0349(7) Uani d . 1 . .
    N N4 0.9131(7) 0.8220(5) 1.2013(5) 0.0693(14) Uani d . 1 . .
    H H4C 1.0039 0.8564 1.2590 0.083 Uiso calc R 1 . .
    N N5 0.6939(6) 0.3370(3) 0.7193(5) 0.0574(12) Uani d . 1 . .
    H H5B 0.6793 0.2715 0.6638 0.069 Uiso calc R 1 . .
    N N6 0.1391(6) 0.5038(5) 0.7969(5) 0.0643(13) Uani d . 1 . .
    H H6B 0.0643 0.4437 0.7798 0.077 Uiso calc R 1 . .
    O O1 0.8683(4) 0.7508(3) 0.8304(3) 0.0391(7) Uani d . 1 . .
    O O1W 0.7281(7) 0.8341(4) 0.4258(4) 0.0742(13) Uani d . 1 . .
    H H1WA 0.7302 0.9031 0.4678 0.089 Uiso d R 1 . .
    H H1WB 0.6385 0.7925 0.4222 0.089 Uiso d R 1 . .
    O O2W 0.3268(4) 0.9162(3) 0.4450(2) 0.0376(7) Uani d . 1 . .
    H H2WA 0.2966 0.8498 0.4443 0.045 Uiso d R 1 . .
    H H2WB 0.4062 0.9147 0.4132 0.045 Uiso d R 1 . .
    O O2 0.5497(5) 0.6445(3) 0.6545(3) 0.0451(8) Uani d . 1 . .
    O O3 1.0444(5) 0.8533(4) 0.7804(5) 0.0725(14) Uani d . 1 . .
    O O3W 1.091(2) 0.5698(11) 0.5348(6) 0.191(9) Uani d P 0.62 A 1
    H H3WA 1.1554 0.5213 0.5352 0.229 Uiso d PR 0.62 A 1
    H H3WB 1.1423 0.6254 0.5251 0.229 Uiso d PR 0.62 A 1
    O O3W' 0.9060(13) 0.5536(8) 0.5087(6) 0.044(2) Uani d P 0.38 B 2
    H H4WA 0.8377 0.5995 0.5196 0.052 Uiso d PR 0.38 B 2
    H H4WB 0.8626 0.4913 0.5114 0.052 Uiso d PR 0.38 B 2
    O O4W 1.0657(12) 0.8869(16) 0.5732(9) 0.091(6) Uani d P 0.35 . .
    H H5WA 1.0732 0.9208 0.6450 0.110 Uiso d PR 0.35 . .
    H H5WB 1.0588 0.8156 0.5590 0.110 Uiso d PR 0.35 . .
    O O4 0.6568(6) 0.6890(3) 0.5285(3) 0.0546(9) Uani d . 1 . .
    O O5 0.5636(4) 0.8523(2) 0.8560(2) 0.0317(6) Uani d . 1 . .
    C C1 0.7756(5) 0.9070(3) 0.7836(4) 0.0356(8) Uani d . 1 . .
    H H1A 0.8265 0.9744 0.7730 0.043 Uiso calc R 1 . .
    C C2 0.7068(5) 0.9451(3) 0.8892(4) 0.0362(9) Uani d . 1 . .
    H H2A 0.7914 0.9584 0.9640 0.043 Uiso calc R 1 . .
    C C3 0.6172(7) 1.0455(4) 0.8901(5) 0.0495(12) Uani d . 1 . .
    H H3A 0.6853 1.1039 0.8772 0.059 Uiso calc R 1 . .
    H H3B 0.5916 1.0798 0.9634 0.059 Uiso calc R 1 . .
    C C4 0.4520(7) 0.9865(4) 0.7860(5) 0.0472(11) Uani d . 1 . .
    H H4A 0.3510 0.9953 0.8114 0.057 Uiso calc R 1 . .
    H H4B 0.4464 1.0163 0.7246 0.057 Uiso calc R 1 . .
    C C5 0.4739(5) 0.8612(3) 0.7458(4) 0.0343(8) Uani d . 1 . .
    H H5A 0.3661 0.8060 0.7038 0.041 Uiso calc R 1 . .
    C C6 0.6067(5) 0.8427(3) 0.6801(4) 0.0342(8) Uani d . 1 . .
    H H6A 0.5887 0.8810 0.6241 0.041 Uiso calc R 1 . .
    C C7 0.9075(5) 0.8317(4) 0.7984(4) 0.0385(9) Uani d . 1 . .
    C C8 0.6040(6) 0.7161(4) 0.6169(4) 0.0371(9) Uani d . 1 . .
    C C9 0.3052(6) 0.5083(4) 0.8036(5) 0.0453(11) Uani d . 1 . .
    H H9A 0.3589 0.4457 0.7901 0.054 Uiso calc R 1 . .
    C C10 0.1132(5) 0.6143(4) 0.8230(4) 0.0339(8) Uani d . 1 . .
    H H10A 0.0110 0.6385 0.8261 0.041 Uiso calc R 1 . .
    C C11 0.2615(5) 0.6804(4) 0.8431(4) 0.0380(9) Uani d . 1 . .
    H H11A 0.2776 0.7591 0.8617 0.046 Uiso calc R 1 . .
    C C12 0.6597(6) 0.4343(4) 0.7060(5) 0.0455(10) Uani d . 1 . .
    H H12A 0.6159 0.4406 0.6341 0.055 Uiso calc R 1 . .
    C C13 0.7553(8) 0.3606(5) 0.8352(6) 0.0592(15) Uani d . 1 . .
    H H13A 0.7900 0.3096 0.8703 0.071 Uiso calc R 1 . .
    C C14 0.7564(7) 0.4729(4) 0.8902(5) 0.0479(11) Uani d . 1 . .
    H H14A 0.7921 0.5128 0.9709 0.057 Uiso calc R 1 . .
    C C15 0.8950(6) 0.7955(5) 1.0852(4) 0.0519(12) Uani d . 1 . .
    H H15A 0.9810 0.8122 1.0548 0.062 Uiso calc R 1 . .
    C C16 0.7597(6) 0.7835(4) 1.2069(3) 0.0349(8) Uani d . 1 . .
    H H16A 0.7321 0.7890 1.2749 0.042 Uiso calc R 1 . .
    C C17 0.6539(6) 0.7360(4) 1.0978(4) 0.0404(9) Uani d . 1 . .
    H H17A 0.5397 0.7035 1.0787 0.048 Uiso calc R 1 . .
loop_
    _atom_site_aniso_label
    _atom_site_aniso_U_11
    _atom_site_aniso_U_22
    _atom_site_aniso_U_33
    _atom_site_aniso_U_12
    _atom_site_aniso_U_13
    _atom_site_aniso_U_23
    Co1 0.0262(3) 0.0286(3) 0.0308(3) 0.0069(2) 0.0089(2) 0.0113(2)
    N1 0.0325(17) 0.0372(17) 0.0323(17) 0.0075(14) 0.0079(14) 0.0141(14)
    N2 0.0330(17) 0.0310(16) 0.0418(18) 0.0094(13) 0.0126(14) 0.0142(14)
    N3 0.0270(16) 0.0350(17) 0.0418(18) 0.0065(13) 0.0086(14) 0.0148(15)
    N4 0.070(3) 0.075(3) 0.048(3) 0.001(3) 0.001(2) 0.019(2)
    N5 0.059(3) 0.0284(19) 0.078(3) 0.0115(18) 0.023(2) 0.009(2)
    N6 0.046(2) 0.061(3) 0.086(4) 0.000(2) 0.021(2) 0.030(3)
    O1 0.0350(15) 0.0425(16) 0.0522(18) 0.0137(13) 0.0216(14) 0.0251(14)
    O1W 0.099(4) 0.078(3) 0.060(3) 0.020(3) 0.043(3) 0.029(2)
    O2W 0.0422(16) 0.0350(14) 0.0265(13) 0.0221(13) 0.0029(12) 0.0021(11)
    O2 0.066(2) 0.0317(15) 0.0354(16) 0.0101(14) 0.0132(15) 0.0111(12)
    O3 0.040(2) 0.081(3) 0.134(4) 0.0207(19) 0.043(2) 0.071(3)
    O3W 0.271(17) 0.180(11) 0.027(3) -0.178(12) -0.009(6) 0.020(5)
    O3W' 0.069(6) 0.063(5) 0.022(3) 0.060(5) 0.029(4) 0.021(3)
    O4W 0.027(5) 0.205(17) 0.031(5) -0.031(7) -0.004(4) 0.054(8)
    O4 0.080(3) 0.050(2) 0.0413(18) 0.0216(18) 0.0306(18) 0.0152(15)
    O5 0.0320(14) 0.0287(13) 0.0330(14) 0.0067(11) 0.0086(11) 0.0103(11)
    C1 0.037(2) 0.0283(18) 0.044(2) 0.0063(15) 0.0145(17) 0.0140(16)
    C2 0.035(2) 0.0288(18) 0.038(2) 0.0029(15) 0.0080(17) 0.0069(16)
    C3 0.057(3) 0.027(2) 0.059(3) 0.0092(19) 0.019(2) 0.0073(19)
    C4 0.052(3) 0.040(2) 0.055(3) 0.024(2) 0.018(2) 0.019(2)
    C5 0.034(2) 0.0325(19) 0.035(2) 0.0105(15) 0.0073(16) 0.0122(16)
    C6 0.041(2) 0.0323(19) 0.0319(19) 0.0131(16) 0.0100(16) 0.0139(16)
    C7 0.032(2) 0.038(2) 0.046(2) 0.0063(16) 0.0137(18) 0.0167(18)
    C8 0.044(2) 0.037(2) 0.0276(18) 0.0141(17) 0.0061(16) 0.0104(16)
    C9 0.038(2) 0.038(2) 0.067(3) 0.0092(18) 0.022(2) 0.024(2)
    C10 0.0213(16) 0.040(2) 0.040(2) 0.0085(15) 0.0111(15) 0.0134(17)
    C11 0.033(2) 0.039(2) 0.041(2) 0.0093(17) 0.0128(17) 0.0109(17)
    C12 0.046(3) 0.037(2) 0.049(3) 0.0099(19) 0.014(2) 0.0108(19)
    C13 0.069(4) 0.046(3) 0.086(4) 0.026(3) 0.036(3) 0.041(3)
    C14 0.054(3) 0.049(3) 0.055(3) 0.022(2) 0.022(2) 0.030(2)
    C15 0.036(2) 0.071(3) 0.041(2) -0.004(2) 0.0040(19) 0.021(2)
    C16 0.047(2) 0.035(2) 0.0255(17) 0.0134(17) 0.0125(16) 0.0135(15)
    C17 0.043(2) 0.041(2) 0.041(2) 0.0109(18) 0.0162(19) 0.0179(19)
_geom_special_details
;
All e.s.d.'s (except the e.s.d. in the dihedral angle between two l.s. planes)
are estimated using the full covariance matrix. The cell e.s.d.'s are taken
into account individually in the estimation of e.s.d.'s in distances, angles
and torsion angles; correlations between e.s.d.'s in cell parameters are only
used when they are defined by crystal symmetry. An approximate (isotropic)
treatment of cell e.s.d.'s is used for estimating e.s.d.'s involving l.s.
planes.
;
loop_
    _geom_bond_atom_site_label_1
    _geom_bond_atom_site_label_2
    _geom_bond_site_symmetry_2
    _geom_bond_distance
    _geom_bond_publ_flag
    Co1 O1 . 2.101(3) ?
    Co1 O2 . 2.107(3) ?
    Co1 N3 . 2.112(3) ?
    Co1 N1 . 2.113(3) ?
    Co1 N2 . 2.116(3) ?
    Co1 O5 . 2.222(3) ?
    N1 C17 . 1.319(6) ?
    N1 C15 . 1.364(6) ?
    N2 C12 . 1.310(6) ?
    N2 C14 . 1.378(6) ?
    N3 C11 . 1.323(5) ?
    N3 C9 . 1.377(6) ?
    N4 C16 . 1.343(7) ?
    N4 C15 . 1.363(7) ?
    N4 H4C . 0.8600 ?
    N5 C12 . 1.344(7) ?
    N5 C13 . 1.350(8) ?
    N5 H5B . 0.8600 ?
    N6 C9 . 1.349(7) ?
    N6 C10 . 1.374(7) ?
    N6 H6B . 0.8600 ?
    O1 C7 . 1.268(5) ?
    O1W H1WA . 0.8501 ?
    O1W H1WB . 0.8499 ?
    O2W H2WA . 0.8500 ?
    O2W H2WB . 0.8503 ?
    O2 C8 . 1.257(6) ?
    O3 C7 . 1.234(6) ?
    O3W H3WA . 0.8500 ?
    O3W H3WB . 0.8498 ?
    O3W' H4WA . 0.8499 ?
    O3W' H4WB . 0.8502 ?
    O4W H5WA . 0.8500 ?
    O4W H5WB . 0.8502 ?
    O4 C8 . 1.258(5) ?
    O5 C2 . 1.453(5) ?
    O5 C5 . 1.461(5) ?
    C1 C7 . 1.531(6) ?
    C1 C2 . 1.534(6) ?
    C1 C6 . 1.578(6) ?
    C1 H1A . 0.9800 ?
    C2 C3 . 1.528(6) ?
    C2 H2A . 0.9800 ?
    C3 C4 . 1.553(8) ?
    C3 H3A . 0.9700 ?
    C3 H3B . 0.9700 ?
    C4 C5 . 1.534(6) ?
    C4 H4A . 0.9700 ?
    C4 H4B . 0.9700 ?
    C5 C6 . 1.526(6) ?
    C5 H5A . 0.9800 ?
    C6 C8 . 1.523(6) ?
    C6 H6A . 0.9800 ?
    C9 H9A . 0.9300 ?
    C10 C11 . 1.333(6) ?
    C10 H10A . 0.9300 ?
    C11 H11A . 0.9300 ?
    C12 H12A . 0.9300 ?
    C13 C14 . 1.351(7) ?
    C13 H13A . 0.9300 ?
    C14 H14A . 0.9300 ?
    C15 H15A . 0.9300 ?
    C16 C17 . 1.336(6) ?
    C16 H16A . 0.9300 ?
    C17 H17A . 0.9300 ?
loop_
    _geom_angle_atom_site_label_1
    _geom_angle_atom_site_label_2
    _geom_angle_atom_site_label_3
    _geom_angle_site_symmetry_1
    _geom_angle_site_symmetry_3
    _geom_angle
    _geom_angle_publ_flag
    O1 Co1 O2 . . 85.20(14) ?
    O1 Co1 N3 . . 175.35(12) ?
    O2 Co1 N3 . . 91.49(15) ?
    O1 Co1 N1 . . 88.60(14) ?
    O2 Co1 N1 . . 172.12(13) ?
    N3 Co1 N1 . . 94.41(14) ?
    O1 Co1 N2 . . 91.64(13) ?
    O2 Co1 N2 . . 91.04(13) ?
    N3 Co1 N2 . . 91.68(14) ?
    N1 Co1 N2 . . 93.99(14) ?
    O1 Co1 O5 . . 86.79(11) ?
    O2 Co1 O5 . . 85.90(11) ?
    N3 Co1 O5 . . 89.72(12) ?
    N1 Co1 O5 . . 88.91(12) ?
    N2 Co1 O5 . . 176.67(12) ?
    C17 N1 C15 . . 104.9(4) ?
    C17 N1 Co1 . . 128.7(3) ?
    C15 N1 Co1 . . 126.4(3) ?
    C12 N2 C14 . . 105.6(4) ?
    C12 N2 Co1 . . 125.7(3) ?
    C14 N2 Co1 . . 127.8(3) ?
    C11 N3 C9 . . 105.4(4) ?
    C11 N3 Co1 . . 125.4(3) ?
    C9 N3 Co1 . . 128.4(3) ?
    C16 N4 C15 . . 105.8(5) ?
    C16 N4 H4C . . 127.1 ?
    C15 N4 H4C . . 127.1 ?
    C12 N5 C13 . . 107.7(4) ?
    C12 N5 H5B . . 126.2 ?
    C13 N5 H5B . . 126.2 ?
    C9 N6 C10 . . 106.3(4) ?
    C9 N6 H6B . . 126.9 ?
    C10 N6 H6B . . 126.9 ?
    C7 O1 Co1 . . 129.5(3) ?
    H1WA O1W H1WB . . 108.4 ?
    H2WA O2W H2WB . . 108.8 ?
    C8 O2 Co1 . . 118.5(3) ?
    H3WA O3W H3WB . . 108.3 ?
    H4WA O3W' H4WB . . 108.1 ?
    H5WA O4W H5WB . . 108.2 ?
    C2 O5 C5 . . 96.4(3) ?
    C2 O5 Co1 . . 115.2(2) ?
    C5 O5 Co1 . . 114.1(2) ?
    C7 C1 C2 . . 111.4(4) ?
    C7 C1 C6 . . 114.2(3) ?
    C2 C1 C6 . . 101.4(3) ?
    C7 C1 H1A . . 109.9 ?
    C2 C1 H1A . . 109.9 ?
    C6 C1 H1A . . 109.9 ?
    O5 C2 C3 . . 101.6(3) ?
    O5 C2 C1 . . 102.2(3) ?
    C3 C2 C1 . . 110.4(4) ?
    O5 C2 H2A . . 113.8 ?
    C3 C2 H2A . . 113.8 ?
    C1 C2 H2A . . 113.8 ?
    C2 C3 C4 . . 102.0(3) ?
    C2 C3 H3A . . 111.4 ?
    C4 C3 H3A . . 111.4 ?
    C2 C3 H3B . . 111.4 ?
    C4 C3 H3B . . 111.4 ?
    H3A C3 H3B . . 109.2 ?
    C5 C4 C3 . . 101.3(4) ?
    C5 C4 H4A . . 111.5 ?
    C3 C4 H4A . . 111.5 ?
    C5 C4 H4B . . 111.5 ?
    C3 C4 H4B . . 111.5 ?
    H4A C4 H4B . . 109.3 ?
    O5 C5 C6 . . 101.7(3) ?
    O5 C5 C4 . . 102.2(3) ?
    C6 C5 C4 . . 111.2(4) ?
    O5 C5 H5A . . 113.5 ?
    C6 C5 H5A . . 113.5 ?
    C4 C5 H5A . . 113.5 ?
    C8 C6 C5 . . 112.3(4) ?
    C8 C6 C1 . . 113.4(3) ?
    C5 C6 C1 . . 101.0(3) ?
    C8 C6 H6A . . 110.0 ?
    C5 C6 H6A . . 110.0 ?
    C1 C6 H6A . . 110.0 ?
    O3 C7 O1 . . 124.0(4) ?
    O3 C7 C1 . . 119.2(4) ?
    O1 C7 C1 . . 116.9(4) ?
    O2 C8 O4 . . 123.3(4) ?
    O2 C8 C6 . . 119.2(4) ?
    O4 C8 C6 . . 117.4(4) ?
    N6 C9 N3 . . 109.5(4) ?
    N6 C9 H9A . . 125.2 ?
    N3 C9 H9A . . 125.2 ?
    C11 C10 N6 . . 107.3(4) ?
    C11 C10 H10A . . 126.3 ?
    N6 C10 H10A . . 126.3 ?
    N3 C11 C10 . . 111.4(4) ?
    N3 C11 H11A . . 124.3 ?
    C10 C11 H11A . . 124.3 ?
    N2 C12 N5 . . 111.1(5) ?
    N2 C12 H12A . . 124.5 ?
    N5 C12 H12A . . 124.5 ?
    N5 C13 C14 . . 106.5(5) ?
    N5 C13 H13A . . 126.8 ?
    C14 C13 H13A . . 126.8 ?
    C13 C14 N2 . . 109.2(5) ?
    C13 C14 H14A . . 125.4 ?
    N2 C14 H14A . . 125.4 ?
    N4 C15 N1 . . 109.9(5) ?
    N4 C15 H15A . . 125.1 ?
    N1 C15 H15A . . 125.1 ?
    C17 C16 N4 . . 108.0(4) ?
    C17 C16 H16A . . 126.0 ?
    N4 C16 H16A . . 126.0 ?
    N1 C17 C16 . . 111.4(4) ?
    N1 C17 H17A . . 124.3 ?
    C16 C17 H17A . . 124.3 ?
loop_
    _geom_torsion_atom_site_label_1
    _geom_torsion_atom_site_label_2
    _geom_torsion_atom_site_label_3
    _geom_torsion_atom_site_label_4
    _geom_torsion_site_symmetry_1
    _geom_torsion_site_symmetry_2
    _geom_torsion_site_symmetry_3
    _geom_torsion_site_symmetry_4
    _geom_torsion
    _geom_torsion_publ_flag
    O1 Co1 N1 C17 . . . . 176.2(4) ?
    N3 Co1 N1 C17 . . . . -0.2(4) ?
    N2 Co1 N1 C17 . . . . -92.2(4) ?
    O5 Co1 N1 C17 . . . . 89.4(4) ?
    O1 Co1 N1 C15 . . . . -2.2(4) ?
    N3 Co1 N1 C15 . . . . -178.6(4) ?
    N2 Co1 N1 C15 . . . . 89.4(4) ?
    O5 Co1 N1 C15 . . . . -89.0(4) ?
    O1 Co1 N2 C12 . . . . -94.7(4) ?
    O2 Co1 N2 C12 . . . . -9.4(4) ?
    N3 Co1 N2 C12 . . . . 82.1(4) ?
    N1 Co1 N2 C12 . . . . 176.6(4) ?
    O1 Co1 N2 C14 . . . . 98.0(4) ?
    O2 Co1 N2 C14 . . . . -176.7(4) ?
    N3 Co1 N2 C14 . . . . -85.2(4) ?
    N1 Co1 N2 C14 . . . . 9.3(4) ?
    O2 Co1 N3 C11 . . . . -86.7(4) ?
    N1 Co1 N3 C11 . . . . 88.1(4) ?
    N2 Co1 N3 C11 . . . . -177.7(4) ?
    O5 Co1 N3 C11 . . . . -0.8(4) ?
    O2 Co1 N3 C9 . . . . 82.4(4) ?
    N1 Co1 N3 C9 . . . . -102.9(4) ?
    N2 Co1 N3 C9 . . . . -8.7(4) ?
    O5 Co1 N3 C9 . . . . 168.3(4) ?
    O2 Co1 O1 C7 . . . . 59.9(4) ?
    N1 Co1 O1 C7 . . . . -115.3(4) ?
    N2 Co1 O1 C7 . . . . 150.8(4) ?
    O5 Co1 O1 C7 . . . . -26.3(4) ?
    O1 Co1 O2 C8 . . . . -38.7(3) ?
    N3 Co1 O2 C8 . . . . 138.0(4) ?
    N2 Co1 O2 C8 . . . . -130.3(3) ?
    O5 Co1 O2 C8 . . . . 48.4(3) ?
    O1 Co1 O5 C2 . . . . -16.1(3) ?
    O2 Co1 O5 C2 . . . . -101.6(3) ?
    N3 Co1 O5 C2 . . . . 166.9(3) ?
    N1 Co1 O5 C2 . . . . 72.5(3) ?
    O1 Co1 O5 C5 . . . . 94.0(3) ?
    O2 Co1 O5 C5 . . . . 8.6(3) ?
    N3 Co1 O5 C5 . . . . -82.9(3) ?
    N1 Co1 O5 C5 . . . . -177.3(3) ?
    C5 O5 C2 C3 . . . . 57.3(4) ?
    Co1 O5 C2 C3 . . . . 177.8(3) ?
    C5 O5 C2 C1 . . . . -56.8(3) ?
    Co1 O5 C2 C1 . . . . 63.7(3) ?
    C7 C1 C2 O5 . . . . -88.8(4) ?
    C6 C1 C2 O5 . . . . 33.1(4) ?
    C7 C1 C2 C3 . . . . 163.7(4) ?
    C6 C1 C2 C3 . . . . -74.4(4) ?
    O5 C2 C3 C4 . . . . -36.2(5) ?
    C1 C2 C3 C4 . . . . 71.7(5) ?
    C2 C3 C4 C5 . . . . 1.5(5) ?
    C2 O5 C5 C6 . . . . 58.6(3) ?
    Co1 O5 C5 C6 . . . . -62.7(3) ?
    C2 O5 C5 C4 . . . . -56.5(4) ?
    Co1 O5 C5 C4 . . . . -177.8(3) ?
    C3 C4 C5 O5 . . . . 33.4(5) ?
    C3 C4 C5 C6 . . . . -74.5(5) ?
    O5 C5 C6 C8 . . . . 84.1(4) ?
    C4 C5 C6 C8 . . . . -167.7(4) ?
    O5 C5 C6 C1 . . . . -37.0(4) ?
    C4 C5 C6 C1 . . . . 71.2(4) ?
    C7 C1 C6 C8 . . . . 2.1(5) ?
    C2 C1 C6 C8 . . . . -117.8(4) ?
    C7 C1 C6 C5 . . . . 122.4(4) ?
    C2 C1 C6 C5 . . . . 2.4(4) ?
    Co1 O1 C7 O3 . . . . -167.8(4) ?
    Co1 O1 C7 C1 . . . . 13.2(6) ?
    C2 C1 C7 O3 . . . . -131.4(5) ?
    C6 C1 C7 O3 . . . . 114.4(5) ?
    C2 C1 C7 O1 . . . . 47.7(5) ?
    C6 C1 C7 O1 . . . . -66.4(5) ?
    Co1 O2 C8 O4 . . . . 135.3(4) ?
    Co1 O2 C8 C6 . . . . -44.8(5) ?
    C5 C6 C8 O2 . . . . -25.7(5) ?
    C1 C6 C8 O2 . . . . 88.0(5) ?
    C5 C6 C8 O4 . . . . 154.1(4) ?
    C1 C6 C8 O4 . . . . -92.2(5) ?
    C10 N6 C9 N3 . . . . 0.0(6) ?
    C11 N3 C9 N6 . . . . -0.5(6) ?
    Co1 N3 C9 N6 . . . . -171.2(4) ?
    C9 N6 C10 C11 . . . . 0.5(6) ?
    C9 N3 C11 C10 . . . . 0.8(5) ?
    Co1 N3 C11 C10 . . . . 171.9(3) ?
    N6 C10 C11 N3 . . . . -0.9(6) ?
    C14 N2 C12 N5 . . . . -0.2(6) ?
    Co1 N2 C12 N5 . . . . -169.8(3) ?
    C13 N5 C12 N2 . . . . 0.0(6) ?
    C12 N5 C13 C14 . . . . 0.2(6) ?
    N5 C13 C14 N2 . . . . -0.3(6) ?
    C12 N2 C14 C13 . . . . 0.4(6) ?
    Co1 N2 C14 C13 . . . . 169.7(4) ?
    C16 N4 C15 N1 . . . . -0.2(7) ?
    C17 N1 C15 N4 . . . . 0.4(6) ?
    Co1 N1 C15 N4 . . . . 179.2(4) ?
    C15 N4 C16 C17 . . . . -0.2(6) ?
    C15 N1 C17 C16 . . . . -0.6(5) ?
    Co1 N1 C17 C16 . . . . -179.2(3) ?
    N4 C16 C17 N1 . . . . 0.5(6) ?
loop_
    _geom_hbond_atom_site_label_D
    _geom_hbond_atom_site_label_H
    _geom_hbond_atom_site_label_A
    _geom_hbond_site_symmetry_A
    _geom_hbond_distance_DH
    _geom_hbond_distance_HA
    _geom_hbond_distance_DA
    _geom_hbond_angle_DHA
    O1W H1WA O2W 2_676 0.85 2.33 3.161(6) 167.0
    O2W H2WA N5 2_666 0.85 2.59 3.133(5) 123.2
    O2W H2WB O2W 2_676 0.85 2.69 3.084(7) 110.1
    O1W H1WB O4 . 0.85 2.17 2.690(6) 119.4
    N5 H5B O2W 2_666 0.86 2.29 3.133(5) 165.3
data_global
_journal_date_recd_electronic     2009-05-25
_journal_date_accepted     2009-06-23
_journal_name_full     'Acta Crystallographica, Section E'
_journal_year     2009
_journal_volume     65
_journal_issue      8
_journal_page_first     m854
_journal_page_last     m854
_journal_paper_category     QM
_journal_coeditor_code     AT2795
_publ_contact_author_name     'Qiu-Yue Lin'
_publ_contact_author_address
;
  Zhejiang Key Laboratory for Reactive Chemistry on Solid Surfaces,
  Institute of Physical Chemistry,
  Zhejiang Normal University,
  Jinhua, Zhejiang 321004,
  People's Republic of China
;
_publ_contact_author_email     'sky51@zjnu.cn'
_publ_contact_author_fax     '86-579-82282269'
_publ_contact_author_phone     '86-579-82283353'
_publ_section_title
;\
Tris(1<i>H</i>-imidazole-\k<i>N</i>^3^)(7-oxabicyclo[2.2.1]heptane-2,3-\
dicarboxylato-\k^3^<i>O</i>^2^,<i>O</i>^3^,<i>O</i>^7^)cobalt(II)
3.35-hydrate
;
loop_
    _publ_author_name
    _publ_author_address
    'Yan-Jun Wang'
;
  Zhejiang Key Laboratory for Reactive Chemistry on Solid Surfaces,
  Institute of Physical Chemistry,
  Zhejiang Normal University,
  Jinhua, Zhejiang 321004,
  People's Republic of China
and
  College of Chemistry and Life Science,
  Zhejiang Normal University,
  Jinhua 321004, Zhejiang,
  People's Republic of China
;
    'Rui-Ding Hu'
;
  Zhejiang Key Laboratory for Reactive Chemistry on Solid Surfaces,
  Institute of Physical Chemistry,
  Zhejiang Normal University,
  Jinhua, Zhejiang 321004,
  People's Republic of China
and
  College of Chemistry and Life Science,
  Zhejiang Normal University,
  Jinhua 321004, Zhejiang,
  People's Republic of China
;
    'Qiu-Yue Lin'
;
  Zhejiang Key Laboratory for Reactive Chemistry on Solid Surfaces,
  Institute of Physical Chemistry,
  Zhejiang Normal University,
  Jinhua, Zhejiang 321004,
  People's Republic of China
and
  College of Chemistry and Life Science,
  Zhejiang Normal University,
  Jinhua 321004, Zhejiang,
  People's Republic of China
;
    'Jian-Ping Cheng'
;
  Zhejiang Key Laboratory for Reactive Chemistry on Solid Surfaces,
  Institute of Physical Chemistry,
  Zhejiang Normal University,
  Jinhua, Zhejiang 321004,
  People's Republic of China
and
  College of Chemistry and Life Science,
  Zhejiang Normal University,
  Jinhua 321004, Zhejiang,
  People's Republic of China
;
