# Supplementary material for: Tris(1H-imidazole-κN 3)(7-oxabicyclo­[2.2.1]heptane-2,3-dicarboxyl­ato-κ3 O 2,O 3,O 7)cobalt(II) 3.35-hydrate
Source: Acta Crystallogr Sect E Struct Rep Online. 2009 Jul 1;65(Pt 8):m854. doi: 10.1107/S1600536809024039 (PMC2977092; doi:10.1107/S1600536809024039)
Supplement: Supplementary file 2 [file e-65-0m854-Isup2.hkl]

# 
# h,k,l, Fc-squared, Fo-squared, sigma(Fo-squared) and status flag 
# 
data_I
_shelx_title ' 1 in P-1' 
_shelx_refln_list_code          4 
_shelx_F_calc_maximum      169.08 
_exptl_crystal_F_000       529.00 
_reflns_d_resolution_high  0.7658 
 
loop_ 
 _symmetry_equiv_pos_as_xyz 
 'x, y, z' 
 '-x, -y, -z' 
 
_cell_length_a     8.2666 
_cell_length_b    12.6522 
_cell_length_c    12.7200 
_cell_angle_alpha 109.912 
_cell_angle_beta  104.394 
_cell_angle_gamma  95.354 
 
_shelx_F_squared_multiplier     1.000 
 
loop_ 
 _refln_index_h 
 _refln_index_k 
 _refln_index_l 
 _refln_F_squared_calc 
 _refln_F_squared_meas 
 _refln_F_squared_sigma 
 _refln_observed_status 
   1   0   0     6626.03     3541.18     56.63 o 
   2   0   0     2938.90     2475.21     26.75 o 
   3   0   0     5579.26     6020.57     64.15 o 
   4   0   0     2538.35     2476.60     27.49 o 
   5   0   0      141.67      240.39      4.94 o 
   6   0   0      110.76      106.77      3.93 o 
   7   0   0      120.23       97.65      9.14 o 
   8   0   0      306.95      345.18     11.04 o 
   9   0   0        2.39        3.04      2.49 o 
  10   0   0        7.41        7.51      3.35 o 
 -10   1   0       34.09       38.37      4.94 o 
  -9   1   0       90.09       72.70      5.61 o 
  -8   1   0      304.17      368.17     20.01 o 
  -7   1   0      272.73      299.08      7.56 o 
  -6   1   0       12.32       14.37      1.32 o 
  -5   1   0      325.75      299.84      4.74 o 
  -4   1   0      292.35      218.47      3.55 o 
  -3   1   0      848.94      706.61      8.47 o 
  -2   1   0       16.79      130.47      1.70 o 
  -1   1   0     6876.61     4872.09     63.24 o 
   0   1   0      805.12      732.51     11.82 o 
   1   1   0     7414.81     6314.35     60.02 o 
   2   1   0     6051.67     6072.43     71.20 o 
   3   1   0     3215.63     2347.90     22.13 o 
   4   1   0      969.65     1390.52     15.58 o 
   5   1   0      399.03      413.60      7.73 o 
   6   1   0      357.07      361.05     15.74 o 
   7   1   0      361.95      290.10     18.80 o 
   8   1   0       24.29       26.28      5.91 o 
   9   1   0       25.49       22.67      3.86 o 
  10   1   0       34.90       45.57      6.26 o 
 -10   2   0      154.03      151.04      7.91 o 
  -9   2   0       32.83       29.96      4.05 o 
  -8   2   0      213.33      182.84     22.76 o 
  -7   2   0        4.18       -0.03      1.37 o 
  -6   2   0      187.85      185.09      4.19 o 
  -5   2   0      152.50      102.85      2.46 o 
  -4   2   0      271.00      106.18      1.64 o 
  -3   2   0     3547.76     3642.48     34.19 o 
  -2   2   0     2362.19     2515.13     24.10 o 
  -1   2   0     2541.95     2006.05     33.10 o 
   0   2   0     2849.40     2140.68     29.20 o 
   1   2   0      639.53      274.04      3.25 o 
   2   2   0     2626.27     2265.70     20.57 o 
   3   2   0      176.09      288.97      3.71 o 
   4   2   0      672.05      760.64      9.60 o 
   5   2   0      880.16      848.68     30.85 o 
   6   2   0      763.11      818.29     18.62 o 
   7   2   0      468.98      483.49     13.22 o 
   8   2   0      306.41      257.02      9.45 o 
   9   2   0      152.81      171.31     16.22 o 
 -10   3   0        9.22       -0.09      4.04 o 
  -9   3   0      269.48      293.84     10.38 o 
  -8   3   0      512.02      472.24     14.95 o 
  -7   3   0       45.35       56.43      3.16 o 
  -6   3   0       15.38       25.17      1.65 o 
  -5   3   0     2541.77     2594.71     28.98 o 
  -4   3   0     2866.85     3308.51     31.50 o 
  -3   3   0        6.66        7.20      0.53 o 
  -2   3   0      232.93      265.27      3.53 o 
  -1   3   0    25605.35    20251.75    346.75 o 
   0   3   0        3.21       22.87      0.79 o 
   1   3   0       34.09        4.80      0.56 o 
   2   3   0      918.12      793.12      8.82 o 
   3   3   0     3804.39     3634.03     44.77 o 
   4   3   0       85.81       60.00      1.99 o 
   5   3   0       47.73       57.11      3.08 o 
   6   3   0      240.08      234.24      8.04 o 
   7   3   0      414.04      420.49     12.28 o 
   8   3   0      129.66      131.83      6.82 o 
   9   3   0        2.20        3.60      2.69 o 
 -10   4   0       74.80       64.63      8.12 o 
  -9   4   0      209.68      236.01     13.14 o 
  -8   4   0        5.64        4.25      1.77 o 
  -7   4   0       76.26       82.88      3.09 o 
  -6   4   0     1419.94     1331.60     16.17 o 
  -5   4   0     1740.34     1868.89     19.67 o 
  -4   4   0       71.54       76.00      1.54 o 
  -3   4   0       81.25       70.68      2.54 o 
  -2   4   0     8055.52     7633.10     76.55 o 
  -1   4   0      570.14      319.90      4.21 o 
   0   4   0      313.01      726.92      9.46 o 
   1   4   0        6.80        3.49      0.48 o 
   2   4   0       53.15       14.09      0.72 o 
   3   4   0      476.25      537.45      6.20 o 
   4   4   0        0.44        2.28      0.81 o 
   5   4   0      188.50      225.76      6.77 o 
   6   4   0      255.70      251.92      7.10 o 
   7   4   0       92.02      111.59      5.90 o 
   8   4   0       11.39        9.30      5.05 o 
   9   4   0      112.77      119.38      7.37 o 
 -10   5   0       46.84       55.58      7.91 o 
  -9   5   0       31.67       26.10      5.55 o 
  -8   5   0        2.27        0.95      2.96 o 
  -7   5   0      159.10      144.28      5.87 o 
  -6   5   0      953.67      970.32     12.43 o 
  -5   5   0       20.79       43.53      1.59 o 
  -4   5   0     1184.29     1363.31     15.41 o 
  -3   5   0     6202.87     6113.94     65.83 o 
  -2   5   0     6729.28     7395.18     79.14 o 
  -1   5   0     1858.61     2360.97     28.60 o 
   0   5   0     2592.61     2384.02     26.30 o 
   1   5   0     1460.24     1372.92     15.23 o 
   2   5   0       24.89       43.84      1.30 o 
   3   5   0        7.21       19.91      2.01 o 
   4   5   0        2.72        2.62      0.98 o 
   5   5   0      255.84      249.09     12.02 o 
   6   5   0        0.18       -0.82      1.44 o 
   7   5   0       11.57        7.40      2.74 o 
   8   5   0       88.97      119.73     16.64 o 
   9   5   0       32.32       28.44      4.46 o 
 -10   6   0        5.44        2.98      4.43 o 
  -9   6   0       93.86      120.29      9.72 o 
  -8   6   0       28.95       24.56      3.19 o 
  -7   6   0       45.89       29.61      3.16 o 
  -6   6   0      451.80      557.64     15.36 o 
  -5   6   0      945.39      872.91     13.61 o 
  -4   6   0       60.67       66.87      2.82 o 
  -3   6   0       83.42      217.56      3.55 o 
  -2   6   0     3055.82     2864.18     31.63 o 
  -1   6   0     2614.57     2878.63     31.74 o 
   0   6   0     3601.46     2841.17     34.62 o 
   1   6   0       80.46      166.30      3.35 o 
   2   6   0      819.67      719.43      8.65 o 
   3   6   0     1018.92     1140.25     16.63 o 
   4   6   0      218.35      215.36      5.02 o 
   5   6   0      129.03      134.24      4.95 o 
   6   6   0      130.71      123.02      5.27 o 
   7   6   0      127.98      130.90      5.72 o 
   8   6   0       16.33       16.59      3.83 o 
 -10   7   0      154.60      207.85     13.35 o 
  -9   7   0        2.08       -2.66      3.37 o 
  -8   7   0       50.51       54.83      4.53 o 
  -7   7   0      171.91      175.30     20.11 o 
  -6   7   0      230.43      279.76     12.78 o 
  -5   7   0      166.89      161.20      4.25 o 
  -4   7   0       25.61       34.08      1.97 o 
  -3   7   0     1426.15     1379.38     19.97 o 
  -2   7   0        3.73        2.54      0.87 o 
  -1   7   0      143.70      208.31      3.77 o 
   0   7   0        2.04        0.59      0.60 o 
   1   7   0      798.36      803.93     11.91 o 
   2   7   0     2351.24     2444.47     28.95 o 
   3   7   0      633.26      660.99     10.91 o 
   4   7   0      243.60      245.75      8.32 o 
   5   7   0      452.09      427.79     13.34 o 
   6   7   0      156.74      156.61      6.43 o 
   7   7   0        1.47        1.50      2.13 o 
   8   7   0       16.14       19.07      3.99 o 
  -9   8   0        2.48        3.85      3.74 o 
  -8   8   0       13.83       11.37      3.85 o 
  -7   8   0      378.03      395.37     11.64 o 
  -6   8   0      115.95      122.11      5.59 o 
  -5   8   0       87.72      125.16      9.64 o 
  -4   8   0      994.60     1035.47     16.05 o 
  -3   8   0     2020.36     2008.63     28.43 o 
  -2   8   0       10.71        2.67      0.95 o 
  -1   8   0      474.20      417.45      7.72 o 
   0   8   0      223.53      237.50      4.46 o 
   1   8   0       29.31       22.04      1.61 o 
   2   8   0      128.05      118.07      3.57 o 
   3   8   0      372.01      358.43      7.24 o 
   4   8   0      174.33      200.37      6.32 o 
   5   8   0       48.30       60.70      3.98 o 
   6   8   0       11.24       17.24      3.40 o 
   7   8   0      116.64      148.66      7.85 o 
  -9   9   0       51.01       47.15      5.01 o 
  -8   9   0      118.76      143.19      7.05 o 
  -7   9   0        6.07        6.22      2.42 o 
  -6   9   0      281.40      226.79      8.13 o 
  -5   9   0       98.78       84.25      3.93 o 
  -4   9   0        3.05        7.80      1.56 o 
  -3   9   0       11.46        9.07      1.41 o 
  -2   9   0       39.94       25.02      1.94 o 
  -1   9   0      384.42      417.45      8.00 o 
   0   9   0        2.86        1.20      1.12 o 
   1   9   0        2.73        2.48      1.05 o 
   2   9   0      116.14      133.80      4.05 o 
   3   9   0      107.72       89.42      3.87 o 
   4   9   0        0.38        0.96      1.73 o 
   5   9   0        0.80       -1.51      1.67 o 
   6   9   0      224.24      268.37      8.68 o 
   7   9   0      145.53      140.44      8.73 o 
  -9  10   0       92.55      122.63     10.63 o 
  -8  10   0        0.28        1.93      2.32 o 
  -7  10   0      276.53      266.83      9.63 o 
  -6  10   0      540.73      558.68     14.90 o 
  -5  10   0      151.34      148.66      5.21 o 
  -4  10   0       78.15       72.10      3.64 o 
  -3  10   0      221.91      261.58      6.87 o 
  -2  10   0      402.48      379.28      9.69 o 
  -1  10   0       77.35       93.58      3.82 o 
   0  10   0       16.27       18.67      2.12 o 
   1  10   0       21.53       22.61      3.02 o 
   2  10   0       31.23       38.98      3.97 o 
   3  10   0        6.87        7.34      1.80 o 
   4  10   0       17.70       20.45      2.87 o 
   5  10   0      184.11      200.20      7.19 o 
   6  10   0       63.53       87.68      5.37 o 
  -8  11   0       81.33       91.88      9.14 o 
  -7  11   0      158.92      130.67      6.72 o 
  -6  11   0        0.25        0.58      2.19 o 
  -5  11   0      121.64      127.13      5.12 o 
  -4  11   0      456.40      401.60      9.52 o 
  -3  11   0      529.25      491.31     10.85 o 
  -2  11   0        6.51        9.76      1.94 o 
  -1  11   0       84.63       91.76      5.73 o 
   0  11   0      243.57      274.01      8.77 o 
   1  11   0      215.83      203.31      8.07 o 
   2  11   0       10.22       15.93      3.73 o 
   3  11   0       20.34       29.29      3.17 o 
   4  11   0       21.22       22.92      6.18 o 
   5  11   0        2.14        0.12      2.23 o 
  -8  12   0        0.70        0.48      4.11 o 
  -7  12   0        0.19       -1.66      3.28 o 
  -6  12   0        6.69        8.17      2.83 o 
  -5  12   0       54.75       53.76      3.80 o 
  -4  12   0       58.88       50.16      3.57 o 
  -3  12   0        4.41        3.11      2.16 o 
  -2  12   0      178.66      173.33      5.97 o 
  -1  12   0      132.33      113.94      4.84 o 
   0  12   0      150.18      163.75      7.44 o 
   1  12   0       49.93       50.09      4.76 o 
   2  12   0      392.45      380.28     10.06 o 
   3  12   0       83.98       77.03      4.78 o 
   4  12   0        0.08        0.97      2.66 o 
  -7  13   0      111.80      151.02     11.39 o 
  -6  13   0       76.75       80.97      8.56 o 
  -5  13   0       22.79       20.01      2.93 o 
  -4  13   0       33.78       21.97      2.93 o 
  -3  13   0      114.73      137.93      5.53 o 
  -2  13   0       11.46        8.74      2.25 o 
  -1  13   0        1.59        3.83      1.87 o 
   0  13   0      106.56      102.10      7.27 o 
   1  13   0      140.43      186.54      8.77 o 
   2  13   0       34.70       41.28      3.90 o 
   3  13   0        4.68        2.16      2.24 o 
  -6  14   0       20.69       13.53      4.97 o 
  -5  14   0       12.31       18.18      3.90 o 
  -4  14   0       93.28       79.47      4.85 o 
  -3  14   0       31.70       40.15      3.80 o 
  -2  14   0       19.47       13.60      2.53 o 
  -1  14   0        3.59        3.58      2.82 o 
   0  14   0       36.63       26.81      4.41 o 
   1  14   0        1.88        8.41      2.72 o 
   2  14   0       23.15       22.45      3.42 o 
  -4  15   0       23.69        5.16      4.78 o 
  -3  15   0        1.51       -1.92      2.94 o 
  -2  15   0       23.91       21.49      3.19 o 
  -1  15   0       43.36       61.82      8.66 o 
   0  15   0        0.10       -0.71      4.56 o 
  -1 -15   1        0.55        4.34      3.08 o 
   0 -15   1        2.21        6.45      3.35 o 
   1 -15   1       12.15       12.60      5.68 o 
   2 -15   1       67.13       70.76      4.74 o 
   3 -15   1       12.94       25.94      6.09 o 
   4 -15   1       36.98       24.69      4.33 o 
   5 -15   1        1.11       -0.73      2.88 o 
  -3 -14   1       51.27       64.67      4.87 o 
  -2 -14   1       34.83       25.69      3.46 o 
  -1 -14   1        6.87        2.53      2.84 o 
   0 -14   1        2.70        7.93      5.82 o 
   1 -14   1       47.30       43.18      3.71 o 
   2 -14   1        3.06        0.84      1.92 o 
   3 -14   1        0.58        0.46      1.92 o 
   4 -14   1        1.76        0.13      1.94 o 
   5 -14   1       25.41       24.75      4.09 o 
   6 -14   1       22.74       18.43      5.57 o 
  -4 -13   1       54.19       51.19      5.68 o 
  -3 -13   1        8.63       11.11      2.77 o 
  -2 -13   1        6.41        8.49      2.40 o 
  -1 -13   1       19.54       10.63      3.11 o 
   0 -13   1      181.67      153.75      7.46 o 
   1 -13   1        4.44        7.79      2.10 o 
   2 -13   1        8.11        6.44      2.01 o 
   3 -13   1       22.50       26.74      3.93 o 
   4 -13   1       73.23       72.40      4.33 o 
   5 -13   1       83.90       91.34      4.90 o 
   6 -13   1       27.26       16.64      5.06 o 
   7 -13   1       42.76       41.44      7.09 o 
  -5 -12   1        6.74        6.01      3.63 o 
  -4 -12   1       44.56       44.68      9.02 o 
  -3 -12   1       14.57       11.02      2.56 o 
  -2 -12   1       26.23       46.65      3.69 o 
  -1 -12   1      307.11      286.33     10.15 o 
   0 -12   1      439.85      440.24     10.24 o 
   1 -12   1        0.26        0.88      1.53 o 
   2 -12   1      220.69      205.87      6.48 o 
   3 -12   1      985.11      929.01     17.71 o 
   4 -12   1      163.44      128.77      7.00 o 
   5 -12   1       68.21       57.40      3.86 o 
   6 -12   1      122.57      115.41      7.92 o 
   7 -12   1       83.65       64.75      7.11 o 
   8 -12   1        1.10       -3.05      3.63 o 
  -6 -11   1       30.79       26.93      3.79 o 
  -5 -11   1       24.55       18.99      4.36 o 
  -4 -11   1       11.09        7.25      2.90 o 
  -3 -11   1       70.27       61.11      3.98 o 
  -2 -11   1       63.95       58.50      3.73 o 
  -1 -11   1       48.00       54.84      4.43 o 
   0 -11   1      123.26      120.44      4.57 o 
   1 -11   1        5.05        3.83      1.50 o 
   2 -11   1      497.03      440.36     14.58 o 
   3 -11   1      267.26      271.13      7.34 o 
   4 -11   1       62.54       61.32      3.60 o 
   5 -11   1      428.07      393.73      9.56 o 
   6 -11   1      321.51      320.91     17.11 o 
   7 -11   1        2.53        1.10      2.41 o 
   8 -11   1       20.34       24.46      5.94 o 
  -6 -10   1       30.11       38.87      3.97 o 
  -5 -10   1       50.55       44.79      3.89 o 
  -4 -10   1        9.68        4.11      2.91 o 
  -3 -10   1       70.37       53.90      3.72 o 
  -2 -10   1       61.06       62.82      6.25 o 
  -1 -10   1      383.17      381.74     10.28 o 
   0 -10   1       23.54       30.97      2.43 o 
   1 -10   1       28.93       15.13      1.94 o 
   2 -10   1       17.74       14.10      1.66 o 
   3 -10   1      170.60      139.39      4.76 o 
   4 -10   1      369.88      418.42     11.41 o 
   5 -10   1       98.03       91.04      4.14 o 
   6 -10   1       19.35       26.34      3.45 o 
   7 -10   1      518.87      506.72     14.30 o 
   8 -10   1      159.36      158.02      7.51 o 
   9 -10   1        1.69        5.45      4.41 o 
  -7  -9   1        4.82       -0.91      2.42 o 
  -6  -9   1      135.06      144.98      6.23 o 
  -5  -9   1      323.65      315.35      8.77 o 
  -4  -9   1      109.38      103.71      4.60 o 
  -3  -9   1        7.16       10.34      1.60 o 
  -2  -9   1        3.38        1.45      1.11 o 
  -1  -9   1      353.98      358.71      6.68 o 
   0  -9   1        0.56        1.34      1.11 o 
   1  -9   1      396.53      391.48      7.57 o 
   2  -9   1     1132.14     1166.37     18.72 o 
   3  -9   1      762.57      770.34     17.52 o 
   4  -9   1       22.47       27.86      2.08 o 
   5  -9   1      269.21      266.05      9.40 o 
   6  -9   1      226.39      255.74     10.00 o 
   7  -9   1      138.42      139.15      6.52 o 
   8  -9   1        0.70        0.05      2.30 o 
   9  -9   1       51.43       70.55      8.58 o 
  -8  -8   1        1.47       -0.17      2.95 o 
  -7  -8   1       52.93       50.41      4.25 o 
  -6  -8   1      112.44       95.93      5.00 o 
  -5  -8   1        0.60       -0.73      1.55 o 
  -4  -8   1        9.89        6.00      1.45 o 
  -3  -8   1      358.45      322.65      6.65 o 
  -2  -8   1      488.18      524.20      9.72 o 
  -1  -8   1       73.96       45.81      2.16 o 
   0  -8   1      292.36      422.72      7.96 o 
   1  -8   1      593.50      650.85     10.70 o 
   2  -8   1      756.79      643.61     10.63 o 
   3  -8   1      123.72      136.53      3.76 o 
   4  -8   1      142.86      131.50      3.80 o 
   5  -8   1      451.60      428.21      9.00 o 
   6  -8   1        6.33       11.33      5.40 o 
   7  -8   1       63.51       70.57      6.04 o 
   8  -8   1      147.67      147.96      6.93 o 
   9  -8   1      165.88      141.79     10.70 o 
  -8  -7   1       15.88       16.83      6.66 o 
  -7  -7   1      111.75      101.27      5.23 o 
  -6  -7   1       17.42       13.43      3.58 o 
  -5  -7   1       32.13       25.99      2.91 o 
  -4  -7   1       88.03      103.78      3.43 o 
  -3  -7   1      252.13      237.92      4.86 o 
  -2  -7   1       93.39       91.02      3.01 o 
  -1  -7   1      668.33      573.85      8.92 o 
   0  -7   1       95.60       63.75      1.88 o 
   1  -7   1     2215.68     2449.35     47.50 o 
   2  -7   1       24.19       33.47      1.62 o 
   3  -7   1      931.12     1086.99     16.18 o 
   4  -7   1      124.46      139.07      3.72 o 
   5  -7   1      227.16      196.08      4.74 o 
   6  -7   1      173.76      190.97      6.96 o 
   7  -7   1        1.40        2.11      1.87 o 
   8  -7   1       13.08       13.33      2.85 o 
   9  -7   1        0.49        3.13      3.95 o 
  -8  -6   1       37.15       31.52      5.65 o 
  -7  -6   1       54.74       46.29      3.84 o 
  -6  -6   1      392.86      346.15      9.90 o 
  -5  -6   1      201.64      196.84      5.96 o 
  -4  -6   1      113.77      116.91      3.49 o 
  -3  -6   1      489.70      581.38      7.01 o 
  -2  -6   1     1609.17     1474.45     16.10 o 
  -1  -6   1      390.04      477.08      6.90 o 
   0  -6   1      352.40      271.03      4.11 o 
   1  -6   1       67.60       83.97      2.20 o 
   2  -6   1     5220.54     4991.98     60.20 o 
   3  -6   1      687.50      558.86      6.50 o 
   4  -6   1        4.47        4.60      0.78 o 
   5  -6   1      218.34      262.67      5.50 o 
   6  -6   1      252.68      184.54      5.47 o 
   7  -6   1       91.94       95.21      7.24 o 
   8  -6   1        0.08        1.92      2.94 o 
   9  -6   1        1.84       -1.27      3.41 o 
  10  -6   1      101.94      112.99     10.61 o 
  -9  -5   1        0.05       -1.82      2.40 o 
  -8  -5   1       60.16       47.34      4.80 o 
  -7  -5   1      417.43      393.41     15.54 o 
  -6  -5   1       17.58       23.32      3.14 o 
  -5  -5   1      208.22      180.98      5.54 o 
  -4  -5   1        1.71        2.54      0.87 o 
  -3  -5   1      295.74      244.45      3.18 o 
  -2  -5   1      163.47      117.45      2.11 o 
  -1  -5   1      518.94      831.28     10.73 o 
   0  -5   1     2751.89     2773.55     30.32 o 
   1  -5   1    13724.71    12405.76    146.29 o 
   2  -5   1     3602.46     3811.71     62.97 o 
   3  -5   1      571.38      627.11      7.12 o 
   4  -5   1      650.67      489.67      5.73 o 
   5  -5   1     1111.05     1352.57     14.76 o 
   6  -5   1      115.48      106.66      2.82 o 
   7  -5   1      105.77      120.98      6.82 o 
   8  -5   1      265.41      247.63     13.01 o 
   9  -5   1      161.67      151.93     10.65 o 
  10  -5   1       31.80       13.25      5.40 o 
  -9  -4   1       32.41       25.11      4.07 o 
  -8  -4   1      206.26      194.10     17.90 o 
  -7  -4   1      117.03      124.72      6.22 o 
  -6  -4   1       20.92       23.30      2.47 o 
  -5  -4   1       51.92       54.58      3.05 o 
  -4  -4   1       22.61        6.92      0.77 o 
  -3  -4   1     1432.21     2077.10     18.23 o 
  -2  -4   1       27.12       64.80      1.28 o 
  -1  -4   1     2769.24     2767.12     41.42 o 
   0  -4   1     7026.78     7072.97     75.20 o 
   1  -4   1      176.36      284.94      4.77 o 
   2  -4   1     7933.87     8127.03     95.96 o 
   3  -4   1       60.77       58.99      1.22 o 
   4  -4   1       73.88        9.55      1.06 o 
   5  -4   1       16.08        4.86      0.87 o 
   6  -4   1       67.81       72.24      2.56 o 
   7  -4   1      109.14      140.39      5.97 o 
   8  -4   1       74.53       67.89      6.98 o 
   9  -4   1        0.06        2.25      3.54 o 
  10  -4   1       82.00       65.06      8.51 o 
  -9  -3   1      106.66       92.35      6.26 o 
  -8  -3   1        9.56        4.07      2.44 o 
  -7  -3   1      242.18      209.27      7.91 o 
  -6  -3   1       90.59      106.23      4.19 o 
  -5  -3   1      146.58      199.48      4.37 o 
  -4  -3   1      309.46      223.09      3.30 o 
  -3  -3   1      682.21      517.21      5.88 o 
  -2  -3   1      279.54      278.65      2.96 o 
  -1  -3   1     2666.35     2968.14     33.36 o 
   0  -3   1     1245.78     2293.47     30.23 o 
   1  -3   1     4786.48     2567.39     50.06 o 
   2  -3   1       32.24       24.53      0.81 o 
   3  -3   1      354.97      487.61      5.02 o 
   4  -3   1        7.96       12.01      0.65 o 
   5  -3   1      428.68      290.29      4.70 o 
   6  -3   1      671.71      692.48     11.34 o 
   7  -3   1       25.30       48.11      3.89 o 
   8  -3   1       80.48       98.95      5.70 o 
   9  -3   1      416.25      394.83     12.52 o 
  10  -3   1      110.41      110.70     10.20 o 
 -10  -2   1        8.12        6.45      3.34 o 
  -9  -2   1        6.73        6.80      2.77 o 
  -8  -2   1      382.04      365.73     11.49 o 
  -7  -2   1      205.37      185.78      7.15 o 
  -6  -2   1       61.71       51.72      3.04 o 
  -5  -2   1       37.60       41.59      2.67 o 
  -4  -2   1     3795.91     3534.45     34.80 o 
  -3  -2   1     4693.12     5112.92     47.03 o 
  -2  -2   1        1.15        6.00      0.52 o 
  -1  -2   1      742.83     1171.33     13.86 o 
   0  -2   1      992.61     1723.61     23.66 o 
   1  -2   1      206.62      371.53      4.67 o 
   2  -2   1        0.04       31.28      0.73 o 
   3  -2   1     1167.92     1728.11     15.70 o 
   4  -2   1     1145.58     1619.36     15.00 o 
   5  -2   1      199.12      152.21      3.36 o 
   6  -2   1      130.94      157.98      5.11 o 
   7  -2   1      125.15       95.35      5.07 o 
   8  -2   1      553.75      585.78     15.58 o 
   9  -2   1       10.52       19.34      4.15 o 
  10  -2   1       19.27       27.05      4.45 o 
 -10  -1   1       32.53       29.07      4.41 o 
  -9  -1   1      168.19      145.13     10.56 o 
  -8  -1   1      295.40      334.65     10.63 o 
  -7  -1   1       79.49       71.58      3.76 o 
  -6  -1   1      194.91      186.37      5.34 o 
  -5  -1   1      549.52      461.44      7.68 o 
  -4  -1   1     3685.03     4300.81     46.66 o 
  -3  -1   1      785.28     1178.87     11.50 o 
  -2  -1   1     9555.82     9156.12     78.11 o 
  -1  -1   1     3366.89     2826.27     27.93 o 
   0  -1   1     5737.09     5357.16     97.15 o 
   1  -1   1       41.61       78.58      1.87 o 
   2  -1   1     2713.83     3748.43     37.07 o 
   3  -1   1       30.78        6.76      0.59 o 
   4  -1   1      329.83      344.99      4.76 o 
   5  -1   1      194.46      244.71      5.94 o 
   6  -1   1       12.15       22.07      2.33 o 
   7  -1   1        1.57        6.36      2.15 o 
   8  -1   1        1.92        0.18      2.46 o 
   9  -1   1       22.81       19.92      3.56 o 
  10  -1   1       46.99       71.37     10.38 o 
 -10   0   1       32.10       32.47      4.59 o 
  -9   0   1        0.32        3.50      3.73 o 
  -8   0   1      110.82       83.38      4.34 o 
  -7   0   1      101.13      125.43      4.57 o 
  -6   0   1       68.18       50.89      3.94 o 
  -5   0   1      556.49      582.43      8.42 o 
  -4   0   1      270.56      226.75      3.92 o 
  -3   0   1       42.88        5.61      0.89 o 
  -2   0   1    12549.25    12036.20    219.86 o 
  -1   0   1     3211.89     1346.16     13.63 o 
   0   0   1     4340.56      948.81     10.44 o 
   1   0   1     2943.03     4543.28     79.90 o 
   2   0   1     3999.61     3631.94     39.08 o 
   3   0   1       92.14      116.15      2.00 o 
   4   0   1        3.73        7.01      1.53 o 
   5   0   1      974.44     1076.40     24.72 o 
   6   0   1      572.68      580.33     14.24 o 
   7   0   1       21.50       13.30      2.62 o 
   8   0   1      232.16      212.03     19.48 o 
   9   0   1       15.30       18.94      3.61 o 
  10   0   1        4.10        6.49      3.47 o 
 -10   1   1       18.31       19.64      3.98 o 
  -9   1   1       38.01       35.78      7.81 o 
  -8   1   1      364.66      369.29     10.83 o 
  -7   1   1        9.56       19.36      2.95 o 
  -6   1   1       34.66       28.55      1.69 o 
  -5   1   1     1669.71     1498.62     17.51 o 
  -4   1   1     1779.71     2251.47     23.54 o 
  -3   1   1       32.08       80.02      2.19 o 
  -2   1   1      354.85      218.84      2.89 o 
  -1   1   1     3909.60     4075.78     48.44 o 
   0   1   1     7992.44     6952.15    104.30 o 
   1   1   1      751.00      351.80      6.58 o 
   2   1   1     1641.58     2059.93     24.50 o 
   3   1   1     1081.43     1275.47     14.23 o 
   4   1   1      969.31      849.45     17.13 o 
   5   1   1        8.28        4.70      1.33 o 
   6   1   1        8.94       12.48      2.33 o 
   7   1   1      331.83      314.45     20.74 o 
   8   1   1      236.90      251.24      9.31 o 
   9   1   1       58.02       59.52      5.29 o 
 -10   2   1      156.79      140.30     15.81 o 
  -9   2   1      254.26      300.70      8.45 o 
  -8   2   1       36.22       21.22      3.17 o 
  -7   2   1       41.98       21.68      1.84 o 
  -6   2   1      178.21      215.36      5.17 o 
  -5   2   1     2337.92     2468.44     27.63 o 
  -4   2   1       43.57        7.88      0.59 o 
  -3   2   1      584.59      580.81      6.32 o 
  -2   2   1      145.62       89.17      1.50 o 
  -1   2   1      396.82      280.69      4.01 o 
   0   2   1       52.69      246.52      3.17 o 
   1   2   1     2043.05     3661.18     41.70 o 
   2   2   1     1026.69     1365.53     16.04 o 
   3   2   1     2565.49     2568.61     27.62 o 
   4   2   1      898.55     1055.80     13.95 o 
   5   2   1      353.77      331.42     10.39 o 
   6   2   1      310.92      265.56     12.50 o 
   7   2   1       46.48       57.99      4.47 o 
   8   2   1       83.77       79.66      5.55 o 
   9   2   1       24.84       20.83      3.90 o 
 -10   3   1       73.80       91.30      8.92 o 
  -9   3   1       17.20       17.06      2.67 o 
  -8   3   1      275.42      315.80      8.96 o 
  -7   3   1        3.28        6.41      1.30 o 
  -6   3   1      649.87      696.65     10.11 o 
  -5   3   1       12.40       18.96      1.02 o 
  -4   3   1       66.79       95.38      1.83 o 
  -3   3   1     1355.39     1073.90     11.67 o 
  -2   3   1     2711.42     3046.50     33.03 o 
  -1   3   1      158.35      316.53      4.15 o 
   0   3   1        4.54        4.36      0.80 o 
   1   3   1     2492.87     2514.76     22.78 o 
   2   3   1        1.26        9.83      0.51 o 
   3   3   1      309.17      420.45      6.48 o 
   4   3   1     1731.44     1908.19     23.86 o 
   5   3   1      635.29      579.81     17.94 o 
   6   3   1       21.71       22.38      3.03 o 
   7   3   1      248.94      189.54     11.04 o 
   8   3   1      163.45      174.76      8.01 o 
   9   3   1      110.55      126.35      7.66 o 
 -10   4   1        0.53        0.28      3.63 o 
  -9   4   1      100.39      127.36      9.44 o 
  -8   4   1      187.38      169.49      8.20 o 
  -7   4   1      259.13      263.49      5.70 o 
  -6   4   1      246.58      250.87      6.59 o 
  -5   4   1     1968.45     2041.90     21.34 o 
  -4   4   1     2366.78     2583.57     28.67 o 
  -3   4   1      206.63       32.64      1.10 o 
  -2   4   1       22.22      114.17      2.53 o 
  -1   4   1      166.26      335.23      6.24 o 
   0   4   1       61.91        5.34      0.63 o 
   1   4   1      294.60      320.58      4.00 o 
   2   4   1       11.72       31.89      1.43 o 
   3   4   1       40.10       29.52      1.55 o 
   4   4   1       13.59        7.13      1.08 o 
   5   4   1       62.86       72.21      5.19 o 
   6   4   1       40.24       38.97      3.74 o 
   7   4   1      220.03      250.72     12.25 o 
   8   4   1      191.39      175.64      8.23 o 
   9   4   1        3.92       -2.69      2.80 o 
 -10   5   1       24.99       32.50      6.40 o 
  -9   5   1       11.40        8.10      4.00 o 
  -8   5   1      130.30      139.63      6.22 o 
  -7   5   1        3.71        3.05      1.38 o 
  -6   5   1      965.57      970.59     14.35 o 
  -5   5   1      679.90      575.51      7.57 o 
  -4   5   1      251.48      415.01      6.26 o 
  -3   5   1      602.96      594.36      7.64 o 
  -2   5   1     5721.84     4923.79     53.26 o 
  -1   5   1     2067.07     2494.15     27.59 o 
   0   5   1     1316.87     1624.25     16.86 o 
   1   5   1       53.46       40.18      1.29 o 
   2   5   1       10.18        7.22      0.69 o 
   3   5   1     1074.11     1045.03     15.35 o 
   4   5   1      362.15      395.82      7.41 o 
   5   5   1       13.72       17.65      2.26 o 
   6   5   1      250.12      277.29      7.87 o 
   7   5   1      278.88      279.98     27.66 o 
   8   5   1       11.39       12.03      3.49 o 
 -10   6   1       70.63       74.27      8.62 o 
  -9   6   1       39.30       51.08      6.94 o 
  -8   6   1       14.42       20.32      3.09 o 
  -7   6   1      654.10      624.06     15.29 o 
  -6   6   1       95.38      146.97      5.86 o 
  -5   6   1       35.45       68.00      2.23 o 
  -4   6   1       62.63       35.63      1.55 o 
  -3   6   1      546.97      747.30     10.08 o 
  -2   6   1      293.74      244.99      4.62 o 
  -1   6   1       50.77       52.17      1.67 o 
   0   6   1     1573.68     1645.73     20.08 o 
   1   6   1      268.75      275.64      5.10 o 
   2   6   1      436.66      358.03      5.65 o 
   3   6   1      150.58      110.87      3.40 o 
   4   6   1      326.47      294.07      8.76 o 
   5   6   1      136.35      122.23      4.88 o 
   6   6   1       48.85       53.07      3.84 o 
   7   6   1       20.76       22.36      3.67 o 
   8   6   1       22.12       20.35      3.87 o 
 -10   7   1       24.70       20.87      5.86 o 
  -9   7   1       66.52       55.04      7.33 o 
  -8   7   1       65.18       74.89      6.42 o 
  -7   7   1       17.03       18.30      2.81 o 
  -6   7   1      262.77      228.67      7.74 o 
  -5   7   1      985.92      944.45     16.49 o 
  -4   7   1       77.39       53.85      3.16 o 
  -3   7   1        0.13        0.17      0.80 o 
  -2   7   1       23.11       53.04      2.24 o 
  -1   7   1      135.61      118.04      3.02 o 
   0   7   1      557.77      662.60      9.40 o 
   1   7   1      226.13      222.12      4.58 o 
   2   7   1      208.23      207.09      6.29 o 
   3   7   1     1490.59     1501.64     21.60 o 
   4   7   1      196.87      175.82      5.80 o 
   5   7   1      125.41      114.12      4.97 o 
   6   7   1       72.40       66.92      6.68 o 
   7   7   1      157.64      130.26      6.19 o 
  -9   8   1       11.27       16.08      3.28 o 
  -8   8   1        5.37        6.93      3.03 o 
  -7   8   1       27.75       39.21      3.84 o 
  -6   8   1      185.63      186.65      7.09 o 
  -5   8   1      492.95      577.69     11.46 o 
  -4   8   1      168.91      171.56      5.01 o 
  -3   8   1      447.05      490.26     10.58 o 
  -2   8   1      700.53      781.21     13.26 o 
  -1   8   1      582.37      593.01      9.69 o 
   0   8   1       12.94        9.07      1.10 o 
   1   8   1      803.24      811.29     12.38 o 
   2   8   1     1543.01     1517.52     21.80 o 
   3   8   1      288.26      317.76      6.86 o 
   4   8   1       90.67       75.42      4.10 o 
   5   8   1      473.69      481.23     11.47 o 
   6   8   1      265.72      285.75      8.75 o 
   7   8   1        6.55        4.35      2.66 o 
  -9   9   1       16.79       14.99      3.54 o 
  -8   9   1      324.66      338.80     11.16 o 
  -7   9   1      192.08      195.22     10.76 o 
  -6   9   1       10.18       13.96      2.71 o 
  -5   9   1       96.70       98.56      6.74 o 
  -4   9   1        1.80        1.80      1.28 o 
  -3   9   1      198.01      248.26      6.45 o 
  -2   9   1      255.96      203.16      5.67 o 
  -1   9   1        0.79        1.46      1.28 o 
   0   9   1       42.86       33.58      2.44 o 
   1   9   1      100.78       91.67      4.83 o 
   2   9   1       80.41       61.64      4.82 o 
   3   9   1      148.16      177.29      5.04 o 
   4   9   1       84.09       96.06      5.61 o 
   5   9   1      364.56      352.14      9.67 o 
   6   9   1        0.01       -0.31      2.20 o 
  -9  10   1      103.55       75.07      8.47 o 
  -8  10   1       51.07       80.53     12.90 o 
  -7  10   1        1.02        0.85      2.33 o 
  -6  10   1      322.86      291.94      9.79 o 
  -5  10   1      178.13      203.12      6.20 o 
  -4  10   1        0.82        2.91      2.66 o 
  -3  10   1       28.77       62.52      3.44 o 
  -2  10   1       58.19       65.91      3.41 o 
  -1  10   1       45.56       42.68      3.79 o 
   0  10   1       61.14       70.98      3.48 o 
   1  10   1      127.35      125.29      6.02 o 
   2  10   1       59.58       55.39      4.12 o 
   3  10   1       81.50       65.02      3.45 o 
   4  10   1        7.90       13.56      3.91 o 
   5  10   1        1.33        0.75      2.22 o 
   6  10   1      161.68      154.11      7.02 o 
  -8  11   1        0.12        0.41      3.74 o 
  -7  11   1       38.61       42.72      4.66 o 
  -6  11   1      226.92      242.75      9.18 o 
  -5  11   1      380.80      358.53      9.08 o 
  -4  11   1       41.89       48.30      3.36 o 
  -3  11   1      936.74      943.43     17.67 o 
  -2  11   1      745.94      766.76     18.07 o 
  -1  11   1        2.33        2.51      1.58 o 
   0  11   1      252.52      245.63      8.98 o 
   1  11   1      486.91      533.83     12.00 o 
   2  11   1      154.10      176.01      6.30 o 
   3  11   1        0.43       -0.09      1.81 o 
   4  11   1      115.51      119.85      7.47 o 
   5  11   1       88.30      102.72      5.76 o 
  -7  12   1       57.75       77.16      8.41 o 
  -6  12   1       19.70       23.34      3.56 o 
  -5  12   1       23.82       21.57      2.80 o 
  -4  12   1       85.61       84.64      4.49 o 
  -3  12   1      135.81      125.89      5.13 o 
  -2  12   1        2.27        0.00      1.60 o 
  -1  12   1       10.12       19.67      2.62 o 
   0  12   1      357.45      378.05     12.22 o 
   1  12   1      155.51      131.37      6.78 o 
   2  12   1       24.74       31.51      3.46 o 
   3  12   1       84.37       84.79      5.12 o 
   4  12   1      102.69       87.76      6.94 o 
  -7  13   1        0.39        3.50      4.36 o 
  -6  13   1       60.53       54.84      7.43 o 
  -5  13   1      108.53      110.05      9.85 o 
  -4  13   1       58.72       54.39      4.06 o 
  -3  13   1        4.56        6.08      2.12 o 
  -2  13   1        0.79        3.75      1.94 o 
  -1  13   1       48.92       44.77      4.79 o 
   0  13   1       74.60       73.75      9.46 o 
   1  13   1       59.71       44.58      3.94 o 
   2  13   1      226.01      222.23      8.01 o 
   3  13   1      111.25      138.17      8.34 o 
  -5  14   1        7.15        2.81      2.90 o 
  -4  14   1       56.39       58.25      4.36 o 
  -3  14   1       45.11       51.64      4.22 o 
  -2  14   1        5.44       10.11      2.51 o 
  -1  14   1        0.00        0.59      2.94 o 
   0  14   1      203.62      235.99     10.34 o 
   1  14   1      132.08      168.68      7.15 o 
  -3  15   1       13.80        9.68      4.97 o 
  -2  15   1       19.70       25.89      6.66 o 
  -1  15   1       13.46       10.18      5.38 o 
   1 -16   2       44.47       45.16      8.02 o 
   2 -16   2       67.92       65.26      8.84 o 
  -2 -15   2        3.25        3.07      2.46 o 
  -1 -15   2       49.47       44.13      5.34 o 
   0 -15   2       63.33       50.78      5.42 o 
   1 -15   2       21.01       27.37      3.37 o 
   2 -15   2        0.86        2.38      2.04 o 
   3 -15   2        0.25        3.40      2.23 o 
   4 -15   2       48.49       46.80      5.26 o 
   5 -15   2       33.36       21.82      9.55 o 
  -3 -14   2       14.91       10.53      3.00 o 
  -2 -14   2       75.72      104.13      5.64 o 
  -1 -14   2       38.32       61.62      5.61 o 
   0 -14   2       50.23       48.15      5.34 o 
   1 -14   2        7.85       10.08      2.33 o 
   2 -14   2       46.45       66.82      4.32 o 
   3 -14   2      226.82      235.06      7.70 o 
   4 -14   2      222.26      210.35      7.24 o 
   5 -14   2        4.30        3.25      2.83 o 
   6 -14   2       40.74       29.60      6.24 o 
  -4 -13   2        8.34        6.14      3.24 o 
  -3 -13   2      124.18      139.24      6.23 o 
  -2 -13   2      138.82      104.65      9.05 o 
  -1 -13   2       36.38       30.86      6.60 o 
   0 -13   2      127.03      132.65     10.70 o 
   1 -13   2      219.47      192.79      6.47 o 
   2 -13   2        3.73        1.38      1.71 o 
   3 -13   2       29.50       31.08      3.21 o 
   4 -13   2       57.95       63.56      8.01 o 
   5 -13   2       18.04       20.70      2.84 o 
   6 -13   2        6.84       10.79      3.32 o 
   7 -13   2        0.03       -1.47      3.67 o 
  -5 -12   2        1.03        3.56      2.96 o 
  -4 -12   2       94.13       94.82      6.50 o 
  -3 -12   2       11.16       13.48      2.55 o 
  -2 -12   2      114.05      129.65      6.60 o 
  -1 -12   2       35.62       30.85      3.81 o 
   0 -12   2      905.41      917.43     17.38 o 
   1 -12   2      272.74      264.95      7.39 o 
   2 -12   2      165.31      138.96      5.22 o 
   3 -12   2      348.06      290.73      7.92 o 
   4 -12   2      501.33      465.32     10.82 o 
   5 -12   2        5.50        2.40      2.25 o 
   6 -12   2        0.14       -0.38      4.94 o 
   7 -12   2       22.68       12.15      3.55 o 
   8 -12   2       19.14       11.86      5.40 o 
  -6 -11   2        7.03       10.43      2.91 o 
  -5 -11   2      141.88      148.24      7.90 o 
  -4 -11   2        2.04        1.01      2.27 o 
  -3 -11   2      368.82      408.51     10.06 o 
  -2 -11   2      406.93      435.74     12.65 o 
  -1 -11   2      347.56      311.63      7.84 o 
   0 -11   2       64.97       51.66      3.17 o 
   1 -11   2        0.75        1.46      1.36 o 
   2 -11   2      604.54      562.40     11.72 o 
   3 -11   2     2000.36     1815.74     30.00 o 
   4 -11   2      185.60      191.38     11.39 o 
   5 -11   2      339.18      310.38      8.20 o 
   6 -11   2      185.22      214.66      8.45 o 
   7 -11   2       50.38       59.06      5.14 o 
   8 -11   2        0.05        3.92      2.80 o 
  -7 -10   2       71.51       76.59      5.27 o 
  -6 -10   2      253.23      203.54      7.26 o 
  -5 -10   2        0.20        2.56      2.13 o 
  -4 -10   2       80.62       85.45      4.40 o 
  -3 -10   2       93.27       82.54      3.45 o 
  -2 -10   2        9.69       10.23      2.36 o 
  -1 -10   2      305.73      254.23      6.63 o 
   0 -10   2      244.02      215.08      5.92 o 
   1 -10   2       98.82       93.42      3.37 o 
   2 -10   2      528.88      570.26     11.86 o 
   3 -10   2       75.00      111.29      4.76 o 
   4 -10   2       57.85       43.05      2.97 o 
   5 -10   2      417.63      407.50      9.46 o 
   6 -10   2      299.76      285.06      9.64 o 
   7 -10   2        0.07        6.23      2.53 o 
   8 -10   2       27.40       26.55      3.97 o 
  -7  -9   2       58.88       58.44      4.61 o 
  -6  -9   2        3.86        1.71      1.92 o 
  -5  -9   2      721.15      741.44     15.18 o 
  -4  -9   2       14.07       18.49      2.46 o 
  -3  -9   2       49.90       69.04      3.01 o 
  -2  -9   2      217.12      201.59      4.68 o 
  -1  -9   2      661.77      642.49     12.13 o 
   0  -9   2      496.13      485.62      9.81 o 
   1  -9   2     1602.76     1739.67     25.12 o 
   2  -9   2      683.80      613.60     12.31 o 
   3  -9   2     1433.11     1482.84     24.43 o 
   4  -9   2        2.83        5.01      1.91 o 
   5  -9   2       15.57       17.42      2.17 o 
   6  -9   2      162.88      134.15      6.15 o 
   7  -9   2      546.50      598.81     15.86 o 
   8  -9   2      247.27      254.72     10.03 o 
   9  -9   2        5.15        4.82      4.32 o 
  -8  -8   2        9.29        7.08      2.58 o 
  -7  -8   2        0.09        1.01      2.15 o 
  -6  -8   2      451.62      465.01     11.12 o 
  -5  -8   2      138.90      113.19      4.70 o 
  -4  -8   2       39.04       41.66      2.57 o 
  -3  -8   2      209.41      207.75      4.95 o 
  -2  -8   2     1138.58     1097.12     15.86 o 
  -1  -8   2      645.87      707.50     12.75 o 
   0  -8   2      105.90      151.07      3.46 o 
   1  -8   2     1318.26     1372.65     18.30 o 
   2  -8   2     1616.90     1553.20     22.33 o 
   3  -8   2       33.76       28.01      3.02 o 
   4  -8   2      224.40      229.56      7.10 o 
   5  -8   2       35.37       47.73      3.38 o 
   6  -8   2       51.17       46.00      3.88 o 
   7  -8   2       21.32       27.61      3.46 o 
   8  -8   2        3.44       -0.28      3.39 o 
   9  -8   2      138.70      164.66     11.82 o 
  -8  -7   2        0.33        0.13      2.67 o 
  -7  -7   2       96.70       67.22      6.72 o 
  -6  -7   2        8.12       14.87      2.42 o 
  -5  -7   2       26.82       24.46      2.60 o 
  -4  -7   2       30.79       24.47      1.90 o 
  -3  -7   2     2202.34     2250.49     23.16 o 
  -2  -7   2     1305.65     1412.95     19.48 o 
  -1  -7   2      170.94      165.07      3.61 o 
   0  -7   2      653.32      685.33      8.70 o 
   1  -7   2      492.40      453.32      7.73 o 
   2  -7   2      817.08      845.00     19.98 o 
   3  -7   2        0.48        0.71      0.63 o 
   4  -7   2       28.03       58.35      4.87 o 
   5  -7   2       34.31       55.57      2.42 o 
   6  -7   2        4.43        3.06      1.94 o 
   7  -7   2       10.56       20.63      3.05 o 
   8  -7   2       91.54       98.79      8.71 o 
   9  -7   2       83.20       68.50      8.36 o 
  -9  -6   2       59.14       55.89      5.69 o 
  -8  -6   2       63.65       59.85      5.27 o 
  -7  -6   2       28.24       24.81      3.06 o 
  -6  -6   2      141.09      141.90      5.32 o 
  -5  -6   2        6.09       12.17      1.98 o 
  -4  -6   2      354.16      298.83      7.13 o 
  -3  -6   2      463.22      506.51      5.40 o 
  -2  -6   2     1729.09     1553.70     18.67 o 
  -1  -6   2     1769.08     1918.82     23.24 o 
   0  -6   2     6030.32     5951.84     77.24 o 
   1  -6   2       24.33       36.22      1.67 o 
   2  -6   2      578.43      530.36     14.61 o 
   3  -6   2      753.95     1064.97     14.27 o 
   4  -6   2        2.49       11.31      1.00 o 
   5  -6   2       77.29       56.58      2.50 o 
   6  -6   2      190.71      242.05      5.90 o 
   7  -6   2       34.99       42.76      3.64 o 
   8  -6   2       41.94       27.03      5.53 o 
   9  -6   2        4.47        2.46      4.11 o 
  -9  -5   2       27.83       21.50      4.06 o 
  -8  -5   2       11.40        9.67      2.96 o 
  -7  -5   2      468.60      421.43     12.34 o 
  -6  -5   2       69.04       65.68      3.79 o 
  -5  -5   2       17.27       14.76      2.20 o 
  -4  -5   2      205.22      247.64      3.48 o 
  -3  -5   2     2172.34     2289.82     20.08 o 
  -2  -5   2      339.41      307.34      4.38 o 
  -1  -5   2       24.72       28.43      1.04 o 
   0  -5   2      737.27     1034.15     12.77 o 
   1  -5   2      927.66     1023.95     16.39 o 
   2  -5   2      918.83      581.91      8.16 o 
   3  -5   2      324.60      454.41      5.64 o 
   4  -5   2       24.07       59.64      1.57 o 
   5  -5   2      631.56      558.23     12.41 o 
   6  -5   2      823.41      786.59     13.39 o 
   7  -5   2       68.15       73.47      6.89 o 
   8  -5   2      170.97      200.44     11.78 o 
   9  -5   2       24.71       23.16      5.45 o 
  10  -5   2       37.53       35.05      7.15 o 
  -9  -4   2        0.86        1.22      2.71 o 
  -8  -4   2      258.20      242.07      9.15 o 
  -7  -4   2      365.53      362.88      9.05 o 
  -6  -4   2       24.65       18.82      2.24 o 
  -5  -4   2       19.98       49.48      2.28 o 
  -4  -4   2      204.91      210.17      3.00 o 
  -3  -4   2     1813.23     1709.21     15.14 o 
  -2  -4   2      198.21      265.23      3.23 o 
  -1  -4   2       52.40       36.14      1.53 o 
   0  -4   2     2839.23     2562.01     31.01 o 
   1  -4   2       11.82       80.95      2.17 o 
   2  -4   2        8.42        0.82      0.31 o 
   3  -4   2       10.73        2.35      0.44 o 
   4  -4   2      178.11      291.81      4.03 o 
   5  -4   2      913.69      955.27     13.22 o 
   6  -4   2      230.08      201.13      4.82 o 
   7  -4   2      343.00      341.25     10.18 o 
   8  -4   2      377.55      374.00     16.49 o 
   9  -4   2      153.95      191.26     11.95 o 
  10  -4   2        1.57        5.73      4.71 o 
 -10  -3   2        0.64       -0.80      2.81 o 
  -9  -3   2       82.61       74.65      5.71 o 
  -8  -3   2      170.00      181.71     14.97 o 
  -7  -3   2        0.15        1.40      1.54 o 
  -6  -3   2      655.37      690.40     13.37 o 
  -5  -3   2     1663.77     1444.56     27.32 o 
  -4  -3   2      583.10      790.57      8.34 o 
  -3  -3   2      312.57      247.03      2.81 o 
  -2  -3   2      275.24      884.08      8.61 o 
  -1  -3   2      649.67      234.02      3.42 o 
   0  -3   2     1508.69      817.57     11.30 o 
   1  -3   2        3.18      210.18      2.79 o 
   2  -3   2      429.14      481.49      5.17 o 
   3  -3   2      152.52      414.71      5.72 o 
   4  -3   2       77.32       67.82      1.70 o 
   5  -3   2       85.99      115.34      2.94 o 
   6  -3   2      463.68      496.06     10.73 o 
   7  -3   2      114.24       90.98      5.13 o 
   8  -3   2      141.87      175.10      8.57 o 
   9  -3   2        0.12       -0.19      2.44 o 
  10  -3   2      110.46      120.68     10.76 o 
 -10  -2   2       24.55       18.17      6.80 o 
  -9  -2   2       69.46       75.62      5.59 o 
  -8  -2   2      117.94       96.92      4.69 o 
  -7  -2   2        1.73       10.44      1.98 o 
  -6  -2   2      435.64      384.14      8.53 o 
  -5  -2   2      300.60      324.81      5.50 o 
  -4  -2   2     2223.24     2383.04     22.24 o 
  -3  -2   2     4027.14     4024.15     34.99 o 
  -2  -2   2       92.06       42.20      1.17 o 
  -1  -2   2     5413.57     6041.92     59.43 o 
   0  -2   2       92.53        3.44      0.34 o 
   1  -2   2      971.47     1553.46     14.89 o 
   2  -2   2      137.21       63.15      1.19 o 
   3  -2   2        1.83        1.34      0.43 o 
   4  -2   2      216.99      175.85      2.98 o 
   5  -2   2      420.61      379.49      6.87 o 
   6  -2   2       16.34       29.85      3.17 o 
   7  -2   2      101.83      140.32      6.26 o 
   8  -2   2      134.72      108.14      6.06 o 
   9  -2   2      296.01      291.75     10.65 o 
 -10  -1   2        0.69        2.44      2.66 o 
  -9  -1   2       64.58       63.24      4.26 o 
  -8  -1   2      133.40      110.56      4.71 o 
  -7  -1   2       58.49       70.22      3.61 o 
  -6  -1   2      189.11      205.67      4.62 o 
  -5  -1   2      136.28      113.94      2.85 o 
  -4  -1   2     3783.19     3492.39     35.07 o 
  -3  -1   2     9011.90     9372.88     99.70 o 
  -2  -1   2     2808.16     2870.41     31.30 o 
  -1  -1   2      891.33     1472.14     16.64 o 
   0  -1   2     3908.99     2758.96     27.72 o 
   1  -1   2     1717.45     2620.77     34.18 o 
   2  -1   2     3662.23     4429.11     82.40 o 
   3  -1   2      514.83      488.87      6.19 o 
   4  -1   2      427.50      459.76      6.11 o 
   5  -1   2        1.49        3.77      1.22 o 
   6  -1   2      234.74      206.07      7.16 o 
   7  -1   2       12.82        8.55      2.36 o 
   8  -1   2      133.24      138.65      6.72 o 
   9  -1   2        0.81       -0.87      2.58 o 
 -10   0   2       36.73       30.32      5.06 o 
  -9   0   2       53.09       56.82      3.99 o 
  -8   0   2       75.58       51.18      3.47 o 
  -7   0   2        7.21        4.17      1.57 o 
  -6   0   2      285.93      313.60      5.63 o 
  -5   0   2      144.71      178.09      3.34 o 
  -4   0   2       96.49       53.65      1.47 o 
  -3   0   2      161.63       29.39      1.20 o 
  -2   0   2      658.03      175.66      2.39 o 
  -1   0   2     1055.15     2188.00     23.55 o 
   0   0   2    11361.80     5274.11     66.52 o 
   1   0   2       21.60      283.37      4.08 o 
   2   0   2       51.12      111.21      2.55 o 
   3   0   2       87.03       58.44      1.44 o 
   4   0   2      300.61      189.85      3.28 o 
   5   0   2       15.92        1.35      1.14 o 
   6   0   2      172.39      162.11      6.34 o 
   7   0   2       96.68      126.80      5.96 o 
   8   0   2       27.53       11.42      3.70 o 
   9   0   2       30.25       30.61      4.29 o 
 -10   1   2       72.92       87.62      7.09 o 
  -9   1   2       11.78        7.99      2.24 o 
  -8   1   2        1.56        0.70      1.80 o 
  -7   1   2      352.37      281.56      5.99 o 
  -6   1   2      408.40      488.18      7.65 o 
  -5   1   2       29.49       35.30      1.63 o 
  -4   1   2      340.02      397.88      5.03 o 
  -3   1   2       13.32       86.43      1.56 o 
  -2   1   2     1336.39      935.49     13.77 o 
  -1   1   2      206.10       65.39      1.54 o 
   0   1   2      432.64      366.31      4.27 o 
   1   1   2      531.24      363.29      4.13 o 
   2   1   2       86.24      101.68      1.95 o 
   3   1   2      360.60      367.90      5.67 o 
   4   1   2        8.47       13.44      1.70 o 
   5   1   2      643.88      626.73     12.66 o 
   6   1   2      514.27      414.64     14.97 o 
   7   1   2        0.02        1.09      1.98 o 
   8   1   2      175.07      175.30      7.85 o 
   9   1   2       29.11       29.86      4.36 o 
 -10   2   2        7.37        7.88      2.66 o 
  -9   2   2       97.05       97.33      4.82 o 
  -8   2   2     1101.79     1174.67     20.81 o 
  -7   2   2      356.52      329.25      6.63 o 
  -6   2   2        0.24        1.54      0.88 o 
  -5   2   2     2637.57     2512.19     25.77 o 
  -4   2   2     3929.58     4587.59     63.09 o 
  -3   2   2       45.11        8.92      0.70 o 
  -2   2   2      285.87      366.53      5.20 o 
  -1   2   2      108.53       79.52      1.66 o 
   0   2   2      116.62      325.05      3.58 o 
   1   2   2     1201.87     2076.15     18.98 o 
   2   2   2       65.16       97.53      2.12 o 
   3   2   2     1100.24      961.49     12.92 o 
   4   2   2     1516.99     1483.73     20.22 o 
   5   2   2        6.89       13.63      2.38 o 
   6   2   2        1.03        3.18      1.91 o 
   7   2   2      472.57      443.03     12.83 o 
   8   2   2      176.12      175.03      8.02 o 
   9   2   2       39.43       37.39      4.69 o 
 -10   3   2      104.86       90.39      8.99 o 
  -9   3   2      107.81      125.89      5.31 o 
  -8   3   2       25.45       35.11      3.06 o 
  -7   3   2      109.23      125.97      3.76 o 
  -6   3   2      972.68      966.13     16.17 o 
  -5   3   2     1586.12     1200.16     14.27 o 
  -4   3   2      138.98      243.75      3.80 o 
  -3   3   2      276.02      319.79      4.22 o 
  -2   3   2      766.22      934.72     12.06 o 
  -1   3   2      750.73      517.05      5.87 o 
   0   3   2      133.41      301.47      3.75 o 
   1   3   2      727.65      909.87      8.89 o 
   2   3   2      247.29      349.42      4.02 o 
   3   3   2     1276.20     1150.71     13.49 o 
   4   3   2        0.26        6.12      1.15 o 
   5   3   2      583.66      610.39     12.32 o 
   6   3   2      356.44      362.18     10.86 o 
   7   3   2       78.10       73.19      5.28 o 
   8   3   2        0.02        1.72      2.43 o 
   9   3   2       97.95       72.67      6.27 o 
 -10   4   2       37.89       29.11      5.75 o 
  -9   4   2       14.95       19.77      3.38 o 
  -8   4   2        3.25        2.89      1.43 o 
  -7   4   2       22.75       39.69      4.26 o 
  -6   4   2      841.87      876.58     13.21 o 
  -5   4   2       60.09       39.15      1.66 o 
  -4   4   2      603.39      377.41      5.40 o 
  -3   4   2      546.88      817.34      9.97 o 
  -2   4   2     2343.69     2311.76     25.63 o 
  -1   4   2       13.54       16.02      0.79 o 
   0   4   2      105.04      183.71      2.77 o 
   1   4   2        8.06        5.88      0.62 o 
   2   4   2        5.29       29.48      1.28 o 
   3   4   2      143.19      161.45      3.94 o 
   4   4   2      157.84      144.33      3.88 o 
   5   4   2       44.53       48.39      3.25 o 
   6   4   2       19.35       24.23      3.30 o 
   7   4   2       30.52       25.46      5.05 o 
   8   4   2      102.42       90.00     11.28 o 
 -10   5   2        0.77        1.84      3.98 o 
  -9   5   2      327.34      323.15     15.32 o 
  -8   5   2      276.30      285.93     15.42 o 
  -7   5   2       75.85       66.74      3.29 o 
  -6   5   2      250.17      225.37      7.93 o 
  -5   5   2      559.89      675.36      9.57 o 
  -4   5   2      215.69      110.47      2.89 o 
  -3   5   2      224.16      187.08      4.32 o 
  -2   5   2        2.26        4.45      0.92 o 
  -1   5   2      933.48      790.44      8.91 o 
   0   5   2      393.12      387.40      5.28 o 
   1   5   2       56.98       82.37      1.88 o 
   2   5   2       64.78       31.02      1.80 o 
   3   5   2      487.81      498.28      8.97 o 
   4   5   2      124.02      107.83      5.06 o 
   5   5   2       47.92       33.32      3.71 o 
   6   5   2       32.09       41.19      3.55 o 
   7   5   2       98.68      106.71      6.49 o 
   8   5   2       24.50       22.70      4.00 o 
 -10   6   2      115.09      159.10     11.17 o 
  -9   6   2       92.57       93.98     10.91 o 
  -8   6   2        6.39       11.82      2.78 o 
  -7   6   2      283.01      336.43     10.04 o 
  -6   6   2      468.50      378.09     11.07 o 
  -5   6   2       77.04      121.86      3.63 o 
  -4   6   2       55.22       74.04      2.24 o 
  -3   6   2       11.40       14.04      1.11 o 
  -2   6   2     1760.89     1743.57     47.80 o 
  -1   6   2      558.23      631.44      8.87 o 
   0   6   2      617.66      674.37      9.45 o 
   1   6   2      289.71      307.99      5.86 o 
   2   6   2      888.96      951.20     14.33 o 
   3   6   2      384.00      378.79      7.43 o 
   4   6   2        0.75        1.21      1.37 o 
   5   6   2      521.62      504.81     12.57 o 
   6   6   2      150.84      159.55      7.63 o 
   7   6   2       11.32        3.53      2.69 o 
 -10   7   2      198.66      194.06     12.75 o 
  -9   7   2        4.63        5.84      2.61 o 
  -8   7   2       30.71       37.21      5.00 o 
  -7   7   2      591.23      606.64     41.60 o 
  -6   7   2      667.03      670.59     42.60 o 
  -5   7   2        2.56        5.57      1.42 o 
  -4   7   2       37.19       37.92      3.11 o 
  -3   7   2      790.56      855.41     11.73 o 
  -2   7   2        0.35        6.77      0.93 o 
  -1   7   2      563.55      653.10      9.37 o 
   0   7   2      252.09      182.85      3.80 o 
   1   7   2      646.83      619.78      8.84 o 
   2   7   2      221.55      204.80      4.94 o 
   3   7   2      243.19      220.68      5.41 o 
   4   7   2      133.04      144.54      5.32 o 
   5   7   2       75.93       51.37      4.83 o 
   6   7   2        7.70        9.86      2.54 o 
   7   7   2        3.75        2.76      2.32 o 
  -9   8   2      117.27      116.64      8.34 o 
  -8   8   2       66.43       76.90      5.29 o 
  -7   8   2        9.93       20.19      3.16 o 
  -6   8   2       37.30       43.71      3.77 o 
  -5   8   2     1003.78      919.96     16.58 o 
  -4   8   2      419.03      391.05      8.61 o 
  -3   8   2       37.74       55.14      3.58 o 
  -2   8   2       39.61       21.61      2.01 o 
  -1   8   2      180.70      189.67      4.31 o 
   0   8   2        4.64       10.03      1.91 o 
   1   8   2       11.72       13.78      1.61 o 
   2   8   2      542.60      507.94      9.28 o 
   3   8   2     1184.02     1165.28     17.95 o 
   4   8   2       41.11       37.97      3.36 o 
   5   8   2        5.58        5.58      2.10 o 
   6   8   2       87.18       70.10      4.83 o 
  -9   9   2       72.32       80.10      8.54 o 
  -8   9   2        4.89        6.78      2.63 o 
  -7   9   2      315.77      333.08     13.78 o 
  -6   9   2      347.88      371.51     11.15 o 
  -5   9   2       89.59      104.46      4.26 o 
  -4   9   2      115.70      139.42      4.76 o 
  -3   9   2      450.55      401.34      8.97 o 
  -2   9   2      156.17      180.89      5.37 o 
  -1   9   2      103.93       80.20      5.14 o 
   0   9   2       46.26       33.47      2.06 o 
   1   9   2      202.15      224.27      6.52 o 
   2   9   2      155.30      132.56      5.84 o 
   3   9   2       38.41       46.76      2.97 o 
   4   9   2       67.10       72.06      5.82 o 
   5   9   2       90.40      103.28      5.44 o 
   6   9   2      109.74      114.96      6.19 o 
  -9  10   2        3.06        1.19      3.76 o 
  -8  10   2      329.74      356.81     13.02 o 
  -7  10   2      373.45      370.79     11.74 o 
  -6  10   2       53.95       56.92      3.63 o 
  -5  10   2      156.10      128.45      4.87 o 
  -4  10   2      163.31      163.20      5.46 o 
  -3  10   2       56.79       35.87      2.85 o 
  -2  10   2        3.47        5.51      1.63 o 
  -1  10   2       41.37       30.65      2.61 o 
   0  10   2      205.80      226.27      8.35 o 
   1  10   2      186.66      169.37      5.80 o 
   2  10   2       76.10       85.04      3.78 o 
   3  10   2       29.98       44.10      4.39 o 
   4  10   2       16.79       11.05      2.63 o 
   5  10   2       55.81       41.09      4.11 o 
  -8  11   2       17.63       19.27      5.29 o 
  -7  11   2        0.91        5.07      2.96 o 
  -6  11   2       60.35       66.95      4.09 o 
  -5  11   2       28.70       27.49      2.97 o 
  -4  11   2       53.59       64.82      3.83 o 
  -3  11   2        0.44        1.25      1.74 o 
  -2  11   2      350.46      297.44     11.67 o 
  -1  11   2      292.73      291.17      8.44 o 
   0  11   2      152.54      154.06     10.56 o 
   1  11   2       66.87       54.00      6.08 o 
   2  11   2      528.38      521.78     12.30 o 
   3  11   2       66.49       68.96      4.71 o 
   4  11   2        1.19        3.75      3.22 o 
  -7  12   2      111.54      102.40      9.16 o 
  -6  12   2       53.46       48.01      3.85 o 
  -5  12   2       18.67       15.04      5.83 o 
  -4  12   2       25.10       14.77      2.46 o 
  -3  12   2      263.81      262.90     10.10 o 
  -2  12   2       52.25       60.70      3.94 o 
  -1  12   2       16.28        6.37      2.60 o 
   0  12   2      141.32      147.41      7.54 o 
   1  12   2      204.31      220.08      7.53 o 
   2  12   2       30.67       35.28      3.68 o 
   3  12   2        0.24        3.30      2.97 o 
  -6  13   2        9.07        2.20      2.82 o 
  -5  13   2       18.15       21.87      3.12 o 
  -4  13   2       35.06       40.04      3.68 o 
  -3  13   2       17.83       10.72      2.41 o 
  -2  13   2       21.47       22.94      3.02 o 
  -1  13   2       42.33       54.32      7.84 o 
   0  13   2      236.11      213.00      9.46 o 
   1  13   2       33.23       27.98      3.57 o 
   2  13   2        5.85        2.89      2.35 o 
  -5  14   2       42.95       43.84     10.83 o 
  -4  14   2       19.15       22.91      5.02 o 
  -3  14   2       10.15       12.48      2.81 o 
  -2  14   2       65.52       60.91      5.87 o 
  -1  14   2       50.26       52.27      5.50 o 
   0  14   2       21.28       20.16      4.61 o 
   0 -16   3      110.90      142.42     12.17 o 
   1 -16   3       13.83        5.38      4.73 o 
   2 -16   3        7.02        7.71      4.97 o 
   3 -16   3       63.67       62.51      8.71 o 
  -2 -15   3       57.12       50.93      4.60 o 
  -1 -15   3        9.37        4.38      3.16 o 
   0 -15   3        4.74        7.41      3.21 o 
   1 -15   3       96.30       96.11      5.24 o 
   2 -15   3      139.48      103.87      5.42 o 
   3 -15   3       53.83       50.43      6.79 o 
   4 -15   3       19.20        8.43      3.04 o 
   5 -15   3      118.91      115.63      7.23 o 
  -4 -14   3      206.43      188.96     11.05 o 
  -3 -14   3       48.38       54.23      4.62 o 
  -2 -14   3        2.40        0.46      2.14 o 
  -1 -14   3       13.29        0.83      2.58 o 
   0 -14   3      170.07      176.94     13.94 o 
   1 -14   3      181.01      210.52      7.67 o 
   2 -14   3        8.02        7.98      4.30 o 
   3 -14   3       38.95       44.16      5.10 o 
   4 -14   3      270.51      286.85      8.57 o 
   5 -14   3        5.59        8.57      3.04 o 
   6 -14   3        3.70        1.23      4.02 o 
  -5 -13   3       65.21       91.09      9.48 o 
  -4 -13   3       44.23       50.99      9.45 o 
  -3 -13   3        1.36        1.67      3.32 o 
  -2 -13   3        4.75       17.74      3.61 o 
  -1 -13   3      446.02      506.00     14.81 o 
   0 -13   3      695.11      648.12     16.58 o 
   1 -13   3        0.97        2.50      1.83 o 
   2 -13   3      317.44      306.74      8.43 o 
   3 -13   3      367.08      366.68      9.47 o 
   4 -13   3        3.46        2.76      1.96 o 
   5 -13   3       65.37       52.44      4.04 o 
   6 -13   3       20.41       22.00      3.82 o 
   7 -13   3       12.75       20.03      5.81 o 
  -6 -12   3       29.16       33.07      4.79 o 
  -5 -12   3        0.48        7.16      3.14 o 
  -4 -12   3       34.57       35.97      4.52 o 
  -3 -12   3       23.20       20.50      2.80 o 
  -2 -12   3      496.97      460.60     13.57 o 
  -1 -12   3      266.37      300.45      9.66 o 
   0 -12   3       41.82       38.11      3.09 o 
   1 -12   3      450.49      377.32     11.08 o 
   2 -12   3      495.72      478.51     10.80 o 
   3 -12   3       13.46       10.10      2.85 o 
   4 -12   3       12.05       13.89      2.32 o 
   5 -12   3        2.69        2.23      1.75 o 
   6 -12   3        7.63       11.32      3.05 o 
   7 -12   3       14.20        8.79      3.19 o 
  -6 -11   3       10.09       15.21      2.91 o 
  -5 -11   3      121.81      105.98      6.80 o 
  -4 -11   3      119.80      150.97      9.17 o 
  -3 -11   3       47.29       53.87      5.31 o 
  -2 -11   3        2.08        8.05      4.32 o 
  -1 -11   3      780.48      796.19     16.92 o 
   0 -11   3      535.88      523.36     13.33 o 
   1 -11   3       33.45       39.05      3.65 o 
   2 -11   3       14.46       18.68      2.24 o 
   3 -11   3      695.01      704.71     13.93 o 
   4 -11   3      286.48      282.82      7.58 o 
   5 -11   3       96.25      100.03      3.92 o 
   6 -11   3        0.08        1.50      2.15 o 
   7 -11   3       87.22       66.64      5.36 o 
   8 -11   3       42.19       51.58      5.31 o 
  -7 -10   3        9.55        7.37      2.68 o 
  -6 -10   3       62.43       73.73      4.71 o 
  -5 -10   3      472.04      486.27     13.35 o 
  -4 -10   3       48.98       40.24      2.75 o 
  -3 -10   3       46.37       48.52      3.53 o 
  -2 -10   3     1130.45     1191.81     31.34 o 
  -1 -10   3     1393.76     1355.00     22.81 o 
   0 -10   3        7.26       14.64      1.90 o 
   1 -10   3      190.16      231.73      8.86 o 
   2 -10   3      570.50      552.74     11.68 o 
   3 -10   3      115.07      131.65      4.64 o 
   4 -10   3        0.66       -0.55      1.30 o 
   5 -10   3      266.09      304.48      6.76 o 
   6 -10   3      281.87      285.01      9.68 o 
   7 -10   3      144.64      145.58      7.03 o 
   8 -10   3        0.40        1.23      2.54 o 
  -8  -9   3       43.17       47.52      4.61 o 
  -7  -9   3      173.95      162.35      7.43 o 
  -6  -9   3      145.58      148.23      5.96 o 
  -5  -9   3       11.19        7.35      2.28 o 
  -4  -9   3        2.25        3.03      1.54 o 
  -3  -9   3      464.42      410.01      6.89 o 
  -2  -9   3      573.49      662.01     10.66 o 
  -1  -9   3      156.57      158.11      4.73 o 
   0  -9   3      248.03      295.61     15.09 o 
   1  -9   3     1692.10     1588.59     23.06 o 
   2  -9   3      398.70      407.45      7.72 o 
   3  -9   3        2.10        0.64      1.01 o 
   4  -9   3       31.84       13.27      2.08 o 
   5  -9   3      379.68      408.05      7.93 o 
   6  -9   3      419.92      361.10     10.96 o 
   7  -9   3        7.38        5.41      2.47 o 
   8  -9   3      170.41      182.63     11.91 o 
   9  -9   3      191.30      175.24     12.53 o 
  -8  -8   3       12.87       13.80      3.03 o 
  -7  -8   3       26.53       28.16      3.29 o 
  -6  -8   3      236.01      250.51      7.55 o 
  -5  -8   3      346.33      394.54      9.46 o 
  -4  -8   3      385.35      364.03      7.23 o 
  -3  -8   3      395.98      427.33      5.87 o 
  -2  -8   3       86.42       97.83      2.97 o 
  -1  -8   3      797.90      785.09     11.71 o 
   0  -8   3      164.40      156.80      3.89 o 
   1  -8   3       66.33       52.82      2.02 o 
   2  -8   3      703.38      653.99      9.96 o 
   3  -8   3      480.30      541.13      8.43 o 
   4  -8   3       21.70       28.87      2.37 o 
   5  -8   3       24.70       22.64      1.87 o 
   6  -8   3      211.55      223.54      7.89 o 
   7  -8   3      484.52      482.47     13.36 o 
   8  -8   3      135.67      158.67     11.15 o 
   9  -8   3        5.91       11.11      5.21 o 
  -8  -7   3        2.28        2.39      2.53 o 
  -7  -7   3       13.61       19.37      2.76 o 
  -6  -7   3      362.83      350.28      9.62 o 
  -5  -7   3      162.72      167.73      4.68 o 
  -4  -7   3       91.69      107.22      3.03 o 
  -3  -7   3     1756.75     1976.88     19.12 o 
  -2  -7   3     4268.62     4410.79     50.17 o 
  -1  -7   3      389.47      340.69      4.85 o 
   0  -7   3      139.93      183.08      5.49 o 
   1  -7   3      542.58      662.18     10.75 o 
   2  -7   3        2.87       21.39      1.34 o 
   3  -7   3      448.58      459.17      6.58 o 
   4  -7   3      171.20      232.89      4.58 o 
   5  -7   3       29.67       12.90      1.52 o 
   6  -7   3       65.82       88.06      4.08 o 
   7  -7   3       26.50       16.13      2.82 o 
   8  -7   3       79.59       64.95      7.69 o 
   9  -7   3       29.14       37.45      6.83 o 
  -9  -6   3        8.75        2.27      7.13 o 
  -8  -6   3       19.87       21.97      3.72 o 
  -7  -6   3      196.47      196.12      6.58 o 
  -6  -6   3        2.20        3.73      1.44 o 
  -5  -6   3       62.55       65.82      2.96 o 
  -4  -6   3      715.02      714.83      7.28 o 
  -3  -6   3     1522.24     1780.76     17.20 o 
  -2  -6   3     1445.39     1123.64     13.04 o 
  -1  -6   3        0.32        0.29      0.45 o 
   0  -6   3     1720.08     1288.54     14.91 o 
   1  -6   3     2112.47     2312.77     28.65 o 
   2  -6   3     1665.25     1569.05     18.16 o 
   3  -6   3      189.69       69.78      1.90 o 
   4  -6   3     1471.78     1627.78     17.95 o 
   5  -6   3      907.42      881.52     12.61 o 
   6  -6   3       43.41       62.61      3.70 o 
   7  -6   3       13.13        6.33      3.46 o 
   8  -6   3      140.37      160.16     10.93 o 
   9  -6   3       15.67       18.30      5.47 o 
  -9  -5   3       44.68       43.69      8.91 o 
  -8  -5   3       73.75       86.66      5.75 o 
  -7  -5   3       26.67       17.16      2.49 o 
  -6  -5   3       40.05       41.76      2.64 o 
  -5  -5   3      345.07      381.48      7.31 o 
  -4  -5   3      293.49      284.12      3.70 o 
  -3  -5   3      162.02      263.92      3.30 o 
  -2  -5   3      118.24      187.49      2.82 o 
  -1  -5   3      954.48      969.73     11.05 o 
   0  -5   3     1237.78     1090.74     15.11 o 
   1  -5   3        0.49       19.84      0.90 o 
   2  -5   3     2045.67     2431.15     23.41 o 
   3  -5   3     1572.15     1438.03     14.41 o 
   4  -5   3        2.28        1.51      0.50 o 
   5  -5   3      138.74      147.99      3.52 o 
   6  -5   3      376.85      438.04      9.74 o 
   7  -5   3      145.20      117.25      8.38 o 
   8  -5   3       13.83       17.14      4.65 o 
   9  -5   3       20.78       24.37      6.01 o 
  -9  -4   3        9.73       12.99      3.61 o 
  -8  -4   3       19.62       21.20      2.92 o 
  -7  -4   3      253.89      260.51      7.39 o 
  -6  -4   3      145.63      172.14      4.69 o 
  -5  -4   3      668.09      627.20     10.89 o 
  -4  -4   3       93.15       78.13      1.86 o 
  -3  -4   3      541.02      744.27      7.26 o 
  -2  -4   3     1141.34      789.72      7.97 o 
  -1  -4   3     1266.77     1334.67     14.76 o 
   0  -4   3      392.71      392.07      4.87 o 
   1  -4   3      237.01      125.46      2.33 o 
   2  -4   3      888.18      829.76      8.53 o 
   3  -4   3      272.76      207.81      2.88 o 
   4  -4   3       35.41       38.13      1.21 o 
   5  -4   3      817.31      825.91     18.13 o 
   6  -4   3     1549.03     1571.19     26.99 o 
   7  -4   3       87.71       75.18      8.52 o 
   8  -4   3       21.14       13.29      4.32 o 
   9  -4   3      166.46      168.03     11.73 o 
 -10  -3   3        2.68        4.39      6.18 o 
  -9  -3   3        3.99        0.59      2.02 o 
  -8  -3   3      540.58      501.46     11.45 o 
  -7  -3   3      469.57      510.77     11.08 o 
  -6  -3   3      137.36      122.29      4.44 o 
  -5  -3   3      731.40      755.59      9.68 o 
  -4  -3   3      864.58      975.85      9.88 o 
  -3  -3   3     3835.12     3175.88     33.50 o 
  -2  -3   3       37.68      224.34      2.79 o 
  -1  -3   3     1722.84     1993.27     21.42 o 
   0  -3   3      727.20      488.59      5.93 o 
   1  -3   3     5818.59     7005.65     65.51 o 
   2  -3   3     1062.11      971.08     12.46 o 
   3  -3   3      253.06      414.09      4.81 o 
   4  -3   3      779.81      764.63      8.99 o 
   5  -3   3     1693.58     1704.76     23.99 o 
   6  -3   3        1.06       -1.26      1.26 o 
   7  -3   3      415.52      468.87     34.43 o 
   8  -3   3      560.87      532.13     22.99 o 
   9  -3   3      202.37      211.09     13.05 o 
 -10  -2   3        0.20        0.97      2.73 o 
  -9  -2   3       52.27       54.02      4.03 o 
  -8  -2   3      138.46       99.03      4.68 o 
  -7  -2   3      317.73      332.63      9.03 o 
  -6  -2   3     1486.40     1622.10     22.44 o 
  -5  -2   3     2877.56     2794.94     33.55 o 
  -4  -2   3     1850.80     1654.04     16.95 o 
  -3  -2   3      526.83      613.98      6.05 o 
  -2  -2   3     3143.66     3315.86     30.55 o 
  -1  -2   3     2791.31     2464.87     24.71 o 
   0  -2   3     3631.78     3938.05     45.19 o 
   1  -2   3      235.65      147.09      2.17 o 
   2  -2   3      681.92      645.70      7.13 o 
   3  -2   3       14.57        8.87      0.71 o 
   4  -2   3       58.96       53.94      2.20 o 
   5  -2   3      179.62      195.52      5.51 o 
   6  -2   3      742.62      690.89     22.16 o 
   7  -2   3       39.07       66.69     14.09 o 
   8  -2   3       79.29       63.38      5.54 o 
   9  -2   3       19.68       27.75      4.30 o 
 -10  -1   3        7.86       16.22      3.00 o 
  -9  -1   3        0.36        1.32      1.82 o 
  -8  -1   3        0.79        2.71      1.87 o 
  -7  -1   3       43.15       44.64      3.00 o 
  -6  -1   3      129.38       83.77      2.87 o 
  -5  -1   3      679.35      746.89     10.32 o 
  -4  -1   3       95.33      175.73      3.20 o 
  -3  -1   3     3541.52     2645.74     27.14 o 
  -2  -1   3     6269.09     5603.69     55.90 o 
  -1  -1   3     1544.76     2735.87     27.05 o 
   0  -1   3      121.52      454.72      5.42 o 
   1  -1   3     1178.95      604.89      7.57 o 
   2  -1   3     1076.89     1685.41     20.12 o 
   3  -1   3      419.44      275.06      5.34 o 
   4  -1   3     1359.94     1314.08     16.48 o 
   5  -1   3     1276.21     1338.01     36.11 o 
   6  -1   3       76.34       75.20      4.57 o 
   7  -1   3       50.02       36.29      3.79 o 
   8  -1   3      283.99      296.59     24.82 o 
   9  -1   3      134.18      122.82      7.26 o 
 -10   0   3       15.39       15.99      2.87 o 
  -9   0   3       15.74        5.57      3.07 o 
  -8   0   3      238.57      269.65      8.82 o 
  -7   0   3      415.93      355.29      6.98 o 
  -6   0   3       11.78       14.58      1.86 o 
  -5   0   3       99.36      137.09      3.10 o 
  -4   0   3     1188.34     1144.24     12.51 o 
  -3   0   3       57.05      218.42      2.83 o 
  -2   0   3       11.94       54.53      1.42 o 
  -1   0   3       19.55       15.44      1.11 o 
   0   0   3    28587.42    17912.45    318.67 o 
   1   0   3      332.58      507.88      6.52 o 
   2   0   3     2078.01     3049.73     34.36 o 
   3   0   3     2036.24     1568.34     17.18 o 
   4   0   3     2484.87     2731.44     37.21 o 
   5   0   3        7.73        5.16      5.00 o 
   6   0   3        1.86       -0.76      1.55 o 
   7   0   3       57.34       48.20      4.31 o 
   8   0   3      210.25      222.04     13.02 o 
   9   0   3        5.85        2.71      2.89 o 
 -10   1   3       28.33       12.88      2.89 o 
  -9   1   3      158.05      146.59      5.77 o 
  -8   1   3      808.95      912.63     17.94 o 
  -7   1   3       63.24       88.97      3.23 o 
  -6   1   3      236.62      258.31      5.36 o 
  -5   1   3     1001.27      752.65      9.40 o 
  -4   1   3      484.02      581.78      6.56 o 
  -3   1   3       32.78       68.61      1.46 o 
  -2   1   3     1430.05     1696.07     20.99 o 
  -1   1   3       41.30        3.04      1.07 o 
   0   1   3     2083.26     2044.77     22.32 o 
   1   1   3     1084.56      936.20      9.73 o 
   2   1   3       73.00       56.35      1.51 o 
   3   1   3      659.98      664.38     12.38 o 
   4   1   3      190.03      222.47      9.79 o 
   5   1   3      626.32      632.50     12.96 o 
   6   1   3      382.12      365.79     10.78 o 
   7   1   3      187.30      162.29      7.26 o 
   8   1   3        8.79       10.34      3.06 o 
   9   1   3       14.08        6.91      3.15 o 
 -10   2   3      191.22      165.29      7.83 o 
  -9   2   3       52.89       35.62      3.30 o 
  -8   2   3      179.97      142.56      5.36 o 
  -7   2   3      369.23      373.03      7.72 o 
  -6   2   3      591.75      654.83     11.91 o 
  -5   2   3      915.66      809.83     10.84 o 
  -4   2   3       24.00      108.64      2.25 o 
  -3   2   3     1261.32     1335.44     14.35 o 
  -2   2   3     2660.53     3392.05     40.96 o 
  -1   2   3      174.51       97.63      1.95 o 
   0   2   3     3365.21     3078.81     35.46 o 
   1   2   3     1534.21     1814.14     16.87 o 
   2   2   3     1780.82     1632.66     16.61 o 
   3   2   3      177.99      186.33      3.38 o 
   4   2   3     1711.50     1749.30     25.02 o 
   5   2   3     1171.74     1103.24     23.67 o 
   6   2   3       28.93       31.63      3.48 o 
   7   2   3      255.05      268.81      9.58 o 
   8   2   3      116.52       90.60      6.23 o 
 -10   3   3        8.56        3.55      2.24 o 
  -9   3   3      171.45      162.97      9.19 o 
  -8   3   3      848.71      829.75     13.49 o 
  -7   3   3       61.72       60.85      3.77 o 
  -6   3   3        5.53       18.79      2.32 o 
  -5   3   3     2386.67     2614.71     31.49 o 
  -4   3   3     1672.01     1710.67     21.52 o 
  -3   3   3       18.64        3.35      0.58 o 
  -2   3   3      133.79      254.00      3.82 o 
  -1   3   3     2451.08     2404.23     26.59 o 
   0   3   3       13.46       11.19      0.63 o 
   1   3   3        0.54       69.28      1.42 o 
   2   3   3      167.22       47.72      1.30 o 
   3   3   3     2713.15     2900.67     35.23 o 
   4   3   3      611.63      575.00     10.40 o 
   5   3   3        3.22        2.39      1.74 o 
   6   3   3      124.86      117.15      5.93 o 
   7   3   3      345.94      350.13     11.50 o 
   8   3   3       94.33       88.59      6.25 o 
 -10   4   3       23.69       28.09      5.68 o 
  -9   4   3      107.21      141.85      9.91 o 
  -8   4   3       47.35       42.63      2.66 o 
  -7   4   3      230.54      232.35      5.37 o 
  -6   4   3     1147.38     1014.88     17.21 o 
  -5   4   3     2876.93     3090.52     36.95 o 
  -4   4   3      178.29      173.66      3.19 o 
  -3   4   3      357.41      315.58      5.04 o 
  -2   4   3     1896.57     1864.08     21.15 o 
  -1   4   3       15.99       11.53      1.73 o 
   0   4   3       45.61       15.87      0.89 o 
   1   4   3       60.62       53.41      1.73 o 
   2   4   3      649.61      649.36     10.25 o 
   3   4   3      460.83      456.26      8.96 o 
   4   4   3       10.60        9.92      1.82 o 
   5   4   3      100.79      102.10      4.48 o 
   6   4   3       75.36       70.48      5.01 o 
   7   4   3       58.71       62.77      5.27 o 
   8   4   3        0.04       -1.65      2.51 o 
 -10   5   3      147.59      172.31     11.50 o 
  -9   5   3        3.41        4.02      2.36 o 
  -8   5   3        5.03        3.91      2.16 o 
  -7   5   3      118.31      144.90      4.14 o 
  -6   5   3      752.59      703.58     15.50 o 
  -5   5   3      149.50      107.03      2.84 o 
  -4   5   3     1024.48     1260.03     16.20 o 
  -3   5   3     1163.37     1167.43     15.04 o 
  -2   5   3     1488.94     1505.89     18.77 o 
  -1   5   3     1795.89     2172.43     26.37 o 
   0   5   3     1292.04     1073.42     14.33 o 
   1   5   3      776.33      776.64     10.30 o 
   2   5   3       53.28       57.69      2.44 o 
   3   5   3      572.41      594.38     10.07 o 
   4   5   3      177.58      164.64      5.45 o 
   5   5   3       23.06       35.41      3.11 o 
   6   5   3        0.70       -0.43      2.02 o 
   7   5   3       17.20       15.16      3.41 o 
  -9   6   3      321.32      361.45     12.72 o 
  -8   6   3      313.88      302.98      9.75 o 
  -7   6   3       62.70       91.47      4.87 o 
  -6   6   3      137.78      173.48     10.37 o 
  -5   6   3       78.70       66.18      2.51 o 
  -4   6   3      368.92      481.92      7.47 o 
  -3   6   3      126.98      148.94      3.30 o 
  -2   6   3       39.14       15.52      1.22 o 
  -1   6   3     1092.83     1062.75     14.00 o 
   0   6   3     1100.91     1057.21     14.00 o 
   1   6   3        2.05        1.62      1.16 o 
   2   6   3      891.32      902.70     16.90 o 
   3   6   3     1284.08     1270.34     18.88 o 
   4   6   3       21.58       23.87      2.72 o 
   5   6   3       39.08       50.28      3.80 o 
   6   6   3       66.32       63.42      4.48 o 
   7   6   3       21.24       25.73      4.24 o 
  -9   7   3       75.30       80.52      5.89 o 
  -8   7   3      169.73      170.53     11.48 o 
  -7   7   3      160.45      182.38      7.87 o 
  -6   7   3      382.98      437.07     11.79 o 
  -5   7   3      867.38      869.80     15.61 o 
  -4   7   3      449.70      432.90      9.04 o 
  -3   7   3       60.78       68.98      2.98 o 
  -2   7   3      323.14      318.89      5.60 o 
  -1   7   3      659.58      752.77     10.69 o 
   0   7   3        1.06        9.17      1.66 o 
   1   7   3     1155.82     1160.88     17.19 o 
   2   7   3     1092.31     1117.93     16.91 o 
   3   7   3       85.92       92.57      3.59 o 
   4   7   3      229.94      219.51      6.83 o 
   5   7   3      163.63      163.51      6.22 o 
   6   7   3       41.34       42.69      3.97 o 
   7   7   3       10.57        7.65      3.32 o 
  -9   8   3       31.68       36.95      5.21 o 
  -8   8   3      140.02      141.03      6.83 o 
  -7   8   3      452.24      439.54     12.51 o 
  -6   8   3        9.66        5.46      2.11 o 
  -5   8   3       34.19       41.54      2.79 o 
  -4   8   3      131.28      134.13      4.54 o 
  -3   8   3      533.89      471.14      9.84 o 
  -2   8   3        1.35        5.84      1.17 o 
  -1   8   3      123.15      123.97      3.55 o 
   0   8   3      288.69      272.43      5.67 o 
   1   8   3      300.65      302.28      6.90 o 
   2   8   3        0.05        0.31      1.31 o 
   3   8   3       61.54       64.77      4.96 o 
   4   8   3       14.68       26.89      3.12 o 
   5   8   3       28.78       21.83      3.19 o 
   6   8   3        8.35        3.38      2.61 o 
  -8   9   3      198.49      218.95      8.81 o 
  -7   9   3        0.48        1.70      2.14 o 
  -6   9   3      393.02      373.94      9.05 o 
  -5   9   3      204.73      170.86      5.56 o 
  -4   9   3       11.61       36.35      2.80 o 
  -3   9   3        7.92       14.01      2.04 o 
  -2   9   3      179.65      149.25      4.92 o 
  -1   9   3      232.63      267.67      6.86 o 
   0   9   3        7.32       10.24      1.86 o 
   1   9   3       20.41       18.13      1.97 o 
   2   9   3      218.24      220.75      5.99 o 
   3   9   3       44.71       46.80      3.34 o 
   4   9   3       16.50       16.58      2.77 o 
   5   9   3       16.92       25.24      3.63 o 
  -8  10   3        0.92        1.04      3.63 o 
  -7  10   3      220.98      200.98      9.21 o 
  -6  10   3      417.40      433.26     16.12 o 
  -5  10   3      110.45       96.25      4.40 o 
  -4  10   3       48.37       54.60      3.50 o 
  -3  10   3      957.88      933.29     17.39 o 
  -2  10   3     1164.13     1082.66     19.50 o 
  -1  10   3        9.90        7.39      1.99 o 
   0  10   3      470.31      463.55     13.36 o 
   1  10   3      351.82      361.96     11.65 o 
   2  10   3        7.87       15.23      2.12 o 
   3  10   3        5.19        3.72      1.75 o 
   4  10   3        0.24       -0.14      2.88 o 
   5  10   3       15.66       21.40      3.57 o 
  -8  11   3       17.59       26.86      6.12 o 
  -7  11   3        3.84        0.84      3.46 o 
  -6  11   3        5.84        0.85      1.89 o 
  -5  11   3        0.47        1.22      1.69 o 
  -4  11   3       92.51       89.43      4.46 o 
  -3  11   3      355.99      384.55      9.55 o 
  -2  11   3        3.06        3.45      1.71 o 
  -1  11   3      298.49      290.35     12.24 o 
   0  11   3      389.59      419.04     10.41 o 
   1  11   3       94.91       76.04      4.55 o 
   2  11   3       26.30       25.97      3.29 o 
   3  11   3       10.59        9.14      4.03 o 
   4  11   3       37.33       35.18      5.09 o 
  -7  12   3       38.26       30.27      6.14 o 
  -6  12   3        2.83        4.83      2.77 o 
  -5  12   3       22.74       22.77      2.95 o 
  -4  12   3        9.45        8.31      2.19 o 
  -3  12   3       59.67       67.29      5.37 o 
  -2  12   3      234.91      212.56      8.89 o 
  -1  12   3       15.10       16.44      3.46 o 
   0  12   3       14.18       20.06      3.01 o 
   1  12   3        3.72        3.77      2.12 o 
   2  12   3       33.79       39.86      4.45 o 
   3  12   3       31.47       31.00      4.82 o 
  -6  13   3      112.66      130.76      9.13 o 
  -5  13   3       29.68       26.25      3.97 o 
  -4  13   3       96.00       78.60      4.81 o 
  -3  13   3      127.43      162.52      6.45 o 
  -2  13   3        0.64        1.70      2.54 o 
  -1  13   3        9.20        8.61      3.28 o 
   0  13   3       48.78       50.09      4.34 o 
   1  13   3       55.31       72.75      7.05 o 
  -4  14   3      111.47       94.08      9.46 o 
  -3  14   3       21.48       33.88      6.79 o 
  -2  14   3        3.05        1.19      4.24 o 
  -1  14   3       11.60       16.83      5.55 o 
  -1 -16   4        7.58        6.37      4.86 o 
   0 -16   4       81.50       65.73      9.01 o 
   1 -16   4       16.65       13.07      5.60 o 
   2 -16   4        0.68        2.48      4.52 o 
   3 -16   4       12.20        8.41      4.60 o 
  -3 -15   4       13.35       17.95      3.40 o 
  -2 -15   4       23.59       35.20      5.00 o 
  -1 -15   4      103.66      125.81      7.68 o 
   0 -15   4      119.92      126.11      6.80 o 
   1 -15   4       26.75       22.03      3.82 o 
   2 -15   4       19.77       20.64      3.07 o 
   3 -15   4       11.73       13.27      2.71 o 
   4 -15   4       35.45       27.72      3.56 o 
   5 -15   4       23.11       16.36      4.83 o 
  -4 -14   4        4.11       10.26      3.46 o 
  -3 -14   4      168.89      165.94      6.75 o 
  -2 -14   4      195.36      175.92      8.41 o 
  -1 -14   4       24.28       27.13      4.08 o 
   0 -14   4       36.69       36.84      3.51 o 
   1 -14   4       85.86       65.62      4.30 o 
   2 -14   4       12.84        8.77      2.35 o 
   3 -14   4        0.14        2.33      1.94 o 
   4 -14   4        0.15        0.04      1.58 o 
   5 -14   4       14.18       20.74      3.11 o 
   6 -14   4        4.30        2.18      3.80 o 
  -5 -13   4        7.14        2.23      3.22 o 
  -4 -13   4       13.08        9.68      3.25 o 
  -3 -13   4       40.70       45.50      3.94 o 
  -2 -13   4      186.71      216.20      8.90 o 
  -1 -13   4        4.60        2.21      1.88 o 
   0 -13   4      497.65      517.58     11.74 o 
   1 -13   4      187.23      199.77      6.56 o 
   2 -13   4       24.68       25.46      3.82 o 
   3 -13   4       37.06       40.25      3.42 o 
   4 -13   4       35.55       29.87      2.74 o 
   5 -13   4        1.10        1.23      1.61 o 
   6 -13   4        0.13       -2.41      2.42 o 
   7 -13   4       57.52       44.19      7.50 o 
  -6 -12   4       63.48       85.03      6.66 o 
  -5 -12   4       21.56       18.15      3.80 o 
  -4 -12   4       46.97       45.42      4.75 o 
  -3 -12   4        2.67       -0.87      1.66 o 
  -2 -12   4       14.27       27.27      3.76 o 
  -1 -12   4      306.80      278.96      7.63 o 
   0 -12   4      515.49      440.94     10.23 o 
   1 -12   4       13.79       21.09      2.97 o 
   2 -12   4      102.90       88.05      7.89 o 
   3 -12   4      431.48      391.07     13.69 o 
   4 -12   4       21.30       16.03      2.10 o 
   5 -12   4       27.15       27.91      2.58 o 
   6 -12   4       32.26       35.86      4.29 o 
   7 -12   4       31.45       30.39      4.32 o 
  -7 -11   4       42.35       38.52      4.21 o 
  -6 -11   4       36.03       40.35      3.92 o 
  -5 -11   4       22.63       23.48      3.94 o 
  -4 -11   4       73.64       46.86      3.57 o 
  -3 -11   4      306.16      303.87      8.39 o 
  -2 -11   4      218.94      207.99      6.15 o 
  -1 -11   4       22.97       15.92      2.14 o 
   0 -11   4        1.59        3.06      1.46 o 
   1 -11   4      100.41       97.83      4.55 o 
   2 -11   4       89.92       85.87      4.40 o 
   3 -11   4      185.27      189.90      6.33 o 
   4 -11   4        5.11        5.12      1.60 o 
   5 -11   4      153.62      149.12      4.76 o 
   6 -11   4      113.24      114.95      7.95 o 
   7 -11   4        1.28       -0.28      2.43 o 
   8 -11   4       26.15       31.51      8.30 o 
  -7 -10   4       43.86       47.58      4.34 o 
  -6 -10   4       54.82       71.91      4.52 o 
  -5 -10   4       14.67       23.44      4.21 o 
  -4 -10   4       94.73      117.61      4.14 o 
  -3 -10   4      185.08      193.41      6.09 o 
  -2 -10   4       54.46       64.75      3.99 o 
  -1 -10   4      151.16      165.09      7.45 o 
   0 -10   4      183.11      155.75      4.94 o 
   1 -10   4       30.88       43.63      2.80 o 
   2 -10   4      218.87      201.98      5.94 o 
   3 -10   4      424.31      411.44      8.04 o 
   4 -10   4      378.49      374.81      7.64 o 
   5 -10   4       57.61       73.12      3.32 o 
   6 -10   4        1.79        2.49      2.61 o 
   7 -10   4      267.20      272.31     17.46 o 
   8 -10   4       28.62       31.16      6.42 o 
  -8  -9   4        2.81        2.07      2.42 o 
  -7  -9   4       41.33       46.35      6.59 o 
  -6  -9   4      293.58      305.47     11.74 o 
  -5  -9   4      743.09      711.28     14.41 o 
  -4  -9   4      119.88      120.19      3.93 o 
  -3  -9   4        5.28        7.01      1.07 o 
  -2  -9   4      137.17      123.28      3.60 o 
  -1  -9   4     1275.41     1146.16     19.41 o 
   0  -9   4       81.83      101.57      3.26 o 
   1  -9   4        1.76        1.91      1.09 o 
   2  -9   4      274.08      219.73      5.81 o 
   3  -9   4      155.46      182.57      7.03 o 
   4  -9   4        3.13        8.32      1.41 o 
   5  -9   4      115.85       92.57      3.43 o 
   6  -9   4      242.14      269.00      9.20 o 
   7  -9   4      588.90      594.71     23.91 o 
   8  -9   4       61.98       55.25      7.76 o 
  -8  -8   4       13.98       11.70      2.87 o 
  -7  -8   4       27.29       29.55      3.35 o 
  -6  -8   4      230.65      225.51      6.06 o 
  -5  -8   4        0.07        2.17      1.47 o 
  -4  -8   4       41.31       49.54      2.35 o 
  -3  -8   4     1040.96     1036.89     10.97 o 
  -2  -8   4     1283.20     1326.71     15.51 o 
  -1  -8   4       52.88       31.83      1.46 o 
   0  -8   4      112.64       61.48      2.36 o 
   1  -8   4      834.17      871.86     12.20 o 
   2  -8   4       37.70       36.54      1.68 o 
   3  -8   4       60.60       67.65      3.24 o 
   4  -8   4        5.70        6.41      1.96 o 
   5  -8   4       62.81       59.81      3.93 o 
   6  -8   4      147.51      172.18      8.45 o 
   7  -8   4        1.54        5.81      2.44 o 
   8  -8   4      185.30      193.91     12.34 o 
   9  -8   4      238.94      236.50     14.78 o 
  -9  -7   4        5.74        4.31      3.17 o 
  -8  -7   4       14.03       14.63      3.33 o 
  -7  -7   4       38.56       34.16      3.09 o 
  -6  -7   4        7.49        3.43      1.52 o 
  -5  -7   4      146.46      154.36      4.48 o 
  -4  -7   4      778.38      771.61      7.47 o 
  -3  -7   4      712.59      730.35      7.60 o 
  -2  -7   4        1.44        3.75      0.72 o 
  -1  -7   4     1641.21     1662.35     18.54 o 
   0  -7   4      160.46      148.85      2.52 o 
   1  -7   4      512.49      656.01      8.56 o 
   2  -7   4      908.60     1065.22     13.01 o 
   3  -7   4      718.12      770.51      9.98 o 
   4  -7   4      106.95      135.54      3.70 o 
   5  -7   4       86.20       43.66      3.37 o 
   6  -7   4      213.10      203.12      8.03 o 
   7  -7   4       47.24       58.99      6.87 o 
   8  -7   4        7.66        7.67      4.11 o 
   9  -7   4        0.02       -1.49      3.63 o 
  -9  -6   4       53.89       39.18      4.83 o 
  -8  -6   4        0.29       -1.68      1.95 o 
  -7  -6   4       54.12       60.97      3.40 o 
  -6  -6   4      345.23      334.50      7.21 o 
  -5  -6   4       92.85      103.53      3.47 o 
  -4  -6   4       18.84       37.80      1.53 o 
  -3  -6   4      510.64      498.27      5.48 o 
  -2  -6   4     1069.16      908.28      9.36 o 
  -1  -6   4       32.92       45.25      2.08 o 
   0  -6   4      774.17      662.71      8.86 o 
   1  -6   4        9.05       18.11      0.93 o 
   2  -6   4     1890.93     1831.68     20.73 o 
   3  -6   4     1951.19     1858.82     20.02 o 
   4  -6   4       20.05       28.32      1.54 o 
   5  -6   4      722.47      728.00     14.08 o 
   6  -6   4     1214.84     1312.96     41.38 o 
   7  -6   4       99.85       86.76      7.95 o 
   8  -6   4       96.31      109.60      9.49 o 
   9  -6   4       49.73       65.73      8.60 o 
  -9  -5   4        6.11       11.69      2.68 o 
  -8  -5   4        1.00       -0.54      1.83 o 
  -7  -5   4      454.35      477.17     10.79 o 
  -6  -5   4      119.74      117.15      4.67 o 
  -5  -5   4       72.18       73.84      2.18 o 
  -4  -5   4       26.62       16.70      0.89 o 
  -3  -5   4     1187.46     1185.35     11.12 o 
  -2  -5   4      189.76      183.80      2.83 o 
  -1  -5   4      155.96      397.08      5.22 o 
   0  -5   4       40.64       70.80      1.65 o 
   1  -5   4     1303.98     1366.08     14.28 o 
   2  -5   4     1893.35     1971.08     19.21 o 
   3  -5   4      399.36      507.60      5.84 o 
   4  -5   4      918.78      925.42      9.97 o 
   5  -5   4     1795.10     1932.84     27.04 o 
   6  -5   4      161.58      176.36      7.53 o 
   7  -5   4       87.88       97.91      8.12 o 
   8  -5   4      151.52      152.62     10.46 o 
   9  -5   4       46.11       54.26      8.00 o 
 -10  -4   4        0.80        3.95      3.06 o 
  -9  -4   4       87.38       80.73      7.03 o 
  -8  -4   4      389.94      358.35     27.88 o 
  -7  -4   4      277.03      276.97      7.46 o 
  -6  -4   4        9.04        9.04      1.48 o 
  -5  -4   4      802.00      867.41     10.97 o 
  -4  -4   4       81.40       42.42      1.20 o 
  -3  -4   4     1609.97     2150.61     20.65 o 
  -2  -4   4       83.88      171.89      2.46 o 
  -1  -4   4      401.00      460.28      6.22 o 
   0  -4   4      719.45      498.63      7.43 o 
   1  -4   4      124.35      146.00      1.98 o 
   2  -4   4     1090.97     1325.07     13.20 o 
   3  -4   4      379.90      232.68      3.19 o 
   4  -4   4      377.78      288.69      3.93 o 
   5  -4   4       66.09      101.07      2.92 o 
   6  -4   4      173.21      146.50      7.57 o 
   7  -4   4      310.13      350.20     13.14 o 
   8  -4   4       72.55       73.77      7.97 o 
   9  -4   4       20.31       14.43      5.16 o 
 -10  -3   4       26.00       22.23      3.35 o 
  -9  -3   4       61.63       76.50      6.60 o 
  -8  -3   4       18.98       20.78      2.75 o 
  -7  -3   4      847.16      804.99     15.31 o 
  -6  -3   4     1213.46     1262.23     18.11 o 
  -5  -3   4      506.71      503.41     13.07 o 
  -4  -3   4        1.70        7.21      0.68 o 
  -3  -3   4      799.28      842.65      7.57 o 
  -2  -3   4        3.57       43.09      0.96 o 
  -1  -3   4     3326.64     4153.40     41.30 o 
   0  -3   4     1342.40     2128.39     24.93 o 
   1  -3   4      934.94      522.25      6.81 o 
   2  -3   4     1077.55      925.16      9.99 o 
   3  -3   4      324.94      424.55      5.74 o 
   4  -3   4      108.92      122.95      2.58 o 
   5  -3   4     1475.49     1432.21     28.32 o 
   6  -3   4     1498.31     1417.90     32.02 o 
   7  -3   4       12.05       37.93      3.99 o 
   8  -3   4       85.35       79.34      5.63 o 
   9  -3   4      189.95      190.54     12.55 o 
 -10  -2   4        2.63        2.73      2.97 o 
  -9  -2   4       20.00       25.84      3.10 o 
  -8  -2   4      370.48      366.85     17.43 o 
  -7  -2   4      195.25      183.37      5.62 o 
  -6  -2   4       53.76       51.50      2.92 o 
  -5  -2   4        3.04       19.46      1.49 o 
  -4  -2   4     4057.71     4385.93     47.47 o 
  -3  -2   4     5773.75     5893.29     48.30 o 
  -2  -2   4      595.88      748.93      7.59 o 
  -1  -2   4       94.84      136.98      2.89 o 
   0  -2   4     9523.63     8821.32     99.83 o 
   1  -2   4     6155.09     5680.40     60.91 o 
   2  -2   4      243.59      346.60      5.04 o 
   3  -2   4      184.04      111.16      2.43 o 
   4  -2   4     2345.69     2491.30     29.98 o 
   5  -2   4      175.05      163.80      6.12 o 
   6  -2   4      307.25      343.91     10.27 o 
   7  -2   4       78.96       56.18      4.67 o 
   8  -2   4      196.73      216.17      8.90 o 
   9  -2   4       47.10       68.74      5.93 o 
 -10  -1   4       78.19       67.35      4.71 o 
  -9  -1   4       85.80       75.47      5.80 o 
  -8  -1   4       27.68       52.87      3.51 o 
  -7  -1   4       39.72       27.78      2.39 o 
  -6  -1   4      120.18      125.02      3.52 o 
  -5  -1   4        4.82       19.28      1.82 o 
  -4  -1   4     2966.84     3296.27     33.94 o 
  -3  -1   4       92.70      132.67      2.50 o 
  -2  -1   4     2839.59     3671.84     34.34 o 
  -1  -1   4       84.77      645.75      7.64 o 
   0  -1   4     3726.41     4584.50     49.30 o 
   1  -1   4       66.84      286.70      4.19 o 
   2  -1   4     2043.79     1449.76     15.93 o 
   3  -1   4     3773.05     3875.61     45.37 o 
   4  -1   4     1649.33     1832.86     37.81 o 
   5  -1   4      155.99      154.20      5.05 o 
   6  -1   4      290.04      340.20     10.26 o 
   7  -1   4        0.94       -0.82      1.91 o 
   8  -1   4       29.05       41.30      6.36 o 
   9  -1   4        9.20        9.35      3.44 o 
 -10   0   4       28.90       28.70      4.32 o 
  -9   0   4        8.03       -0.04      1.96 o 
  -8   0   4        6.76        2.80      1.67 o 
  -7   0   4       58.84       85.86      3.21 o 
  -6   0   4       31.96       22.15      2.12 o 
  -5   0   4      121.29      170.50      3.33 o 
  -4   0   4      771.93      853.92     10.39 o 
  -3   0   4      463.01      286.45      4.24 o 
  -2   0   4      987.26     1364.19     15.42 o 
  -1   0   4     2017.78     2271.61     24.87 o 
   0   0   4      714.49      458.94      5.74 o 
   1   0   4     2327.33     2302.54     24.52 o 
   2   0   4      773.27     1079.23     12.19 o 
   3   0   4       46.58       80.22      1.70 o 
   4   0   4      751.97      721.86     11.58 o 
   5   0   4     1374.27     1377.89     24.31 o 
   6   0   4      213.30      267.23      9.03 o 
   7   0   4        0.12       -1.18      1.76 o 
   8   0   4      174.44      152.08      7.49 o 
   9   0   4       48.39       47.24      5.41 o 
 -10   1   4      114.00      106.50      8.47 o 
  -9   1   4       16.29       20.34      4.52 o 
  -8   1   4      718.00      669.31     11.48 o 
  -7   1   4      819.50      869.01     13.58 o 
  -6   1   4      107.94      121.22      3.89 o 
  -5   1   4     1023.04     1112.20     16.62 o 
  -4   1   4      573.86      630.59      7.97 o 
  -3   1   4      665.62      724.15      9.17 o 
  -2   1   4      715.71     1111.26     12.86 o 
  -1   1   4      981.65      910.11     10.67 o 
   0   1   4     4898.89     4726.31     46.42 o 
   1   1   4       16.68       55.02      1.32 o 
   2   1   4       49.38       39.75      1.21 o 
   3   1   4     1883.14     1880.91     23.19 o 
   4   1   4      935.91      926.69     16.11 o 
   5   1   4        3.54        6.69      2.01 o 
   6   1   4       16.96       21.46      3.14 o 
   7   1   4       96.02      112.70      8.05 o 
   8   1   4       97.21      103.25      6.64 o 
 -10   2   4       96.71       89.00      6.20 o 
  -9   2   4      344.90      404.38     10.00 o 
  -8   2   4      348.31      318.99      6.95 o 
  -7   2   4       63.16       53.97      2.66 o 
  -6   2   4      123.98      122.03      3.97 o 
  -5   2   4     1344.85     1376.99     22.23 o 
  -4   2   4       31.74       21.38      1.09 o 
  -3   2   4      164.42      211.87      3.43 o 
  -2   2   4      584.42      951.14     11.34 o 
  -1   2   4     2516.47     2461.31     24.86 o 
   0   2   4     1005.74     1175.92     11.60 o 
   1   2   4      101.92       18.22      0.89 o 
   2   2   4     2152.36     2481.51     24.87 o 
   3   2   4     3426.40     3575.49     42.88 o 
   4   2   4        7.89        4.46      1.48 o 
   5   2   4      750.21      738.19     17.48 o 
   6   2   4      276.57      251.77      8.96 o 
   7   2   4       87.08       89.08      5.79 o 
   8   2   4        2.40       -0.43      2.59 o 
 -10   3   4       98.07       95.68      6.82 o 
  -9   3   4        4.23        6.02      2.15 o 
  -8   3   4      366.33      383.61      7.82 o 
  -7   3   4       75.68       79.30      3.49 o 
  -6   3   4      639.89      620.74     16.78 o 
  -5   3   4       23.21       24.00      1.45 o 
  -4   3   4      130.10      189.69      3.37 o 
  -3   3   4       89.94       59.19      2.57 o 
  -2   3   4      595.46      889.38     10.80 o 
  -1   3   4       43.08        7.44      0.68 o 
   0   3   4     1729.30     1527.48     16.12 o 
   1   3   4     1388.55     1518.55     16.60 o 
   2   3   4      171.92      178.71      4.14 o 
   3   3   4      315.54      372.41      7.12 o 
   4   3   4      576.09      566.52     12.75 o 
   5   3   4       43.81       43.95      3.86 o 
   6   3   4        5.68        4.74      2.29 o 
   7   3   4       41.59       31.74      8.68 o 
   8   3   4       50.03       51.56      5.38 o 
  -9   4   4      115.43      105.17      5.58 o 
  -8   4   4      166.08      175.32      6.08 o 
  -7   4   4        6.81        4.10      2.20 o 
  -6   4   4      139.80      176.66      5.00 o 
  -5   4   4     1372.43     1306.22     21.08 o 
  -4   4   4      810.16      757.05     10.47 o 
  -3   4   4       73.86      178.65      3.88 o 
  -2   4   4        0.60       12.23      1.03 o 
  -1   4   4     2566.88     2664.12     31.86 o 
   0   4   4     1003.47      842.09      9.36 o 
   1   4   4      268.78      267.19      4.49 o 
   2   4   4      326.40      306.00      6.03 o 
   3   4   4      640.83      657.79     10.89 o 
   4   4   4        1.35        1.18      1.41 o 
   5   4   4       42.49       40.91      3.36 o 
   6   4   4        1.19        0.67      2.05 o 
   7   4   4       86.55       71.77      5.70 o 
  -9   5   4      111.22      117.66      8.79 o 
  -8   5   4       19.12       12.46      2.76 o 
  -7   5   4        1.59        0.17      1.31 o 
  -6   5   4      187.68      236.33      7.31 o 
  -5   5   4        3.56        2.46      0.99 o 
  -4   5   4        0.25        9.71      1.12 o 
  -3   5   4      332.97      353.18      5.81 o 
  -2   5   4     3116.54     3011.84     36.09 o 
  -1   5   4     1241.05     1569.70     19.73 o 
   0   5   4      142.39      148.24      2.99 o 
   1   5   4     1531.14     1689.90     20.58 o 
   2   5   4     1542.19     1531.88     25.60 o 
   3   5   4      295.96      286.47      6.24 o 
   4   5   4        7.13        7.72      1.92 o 
   5   5   4       34.52       28.47      3.00 o 
   6   5   4      160.86      181.12      8.03 o 
   7   5   4       11.65       11.08      3.44 o 
  -9   6   4       15.18       14.09      4.45 o 
  -8   6   4        9.54        9.85      2.67 o 
  -7   6   4      253.67      211.83      7.58 o 
  -6   6   4        2.30       -1.00      1.16 o 
  -5   6   4       52.59       77.50      2.88 o 
  -4   6   4       97.16       90.00      2.90 o 
  -3   6   4      238.93      225.30      4.97 o 
  -2   6   4      317.19      288.34      5.21 o 
  -1   6   4     1007.30      995.11     13.47 o 
   0   6   4     1079.52     1121.75     13.59 o 
   1   6   4      137.56      137.62      3.84 o 
   2   6   4      126.78      129.93      4.24 o 
   3   6   4      197.78      177.71      4.86 o 
   4   6   4       42.54       41.52      3.40 o 
   5   6   4       89.90       99.17      5.87 o 
   6   6   4       13.66       12.57      2.82 o 
   7   6   4       16.97       10.54      3.49 o 
  -9   7   4       49.18       51.34      6.53 o 
  -8   7   4        1.67        2.90      3.13 o 
  -7   7   4       49.78       56.42      4.31 o 
  -6   7   4       13.00       24.90      2.95 o 
  -5   7   4        1.85        4.64      1.50 o 
  -4   7   4        1.76        2.58      1.10 o 
  -3   7   4      134.30      152.48      3.93 o 
  -2   7   4      280.02      243.51      5.20 o 
  -1   7   4      646.40      634.72     10.28 o 
   0   7   4      388.31      432.30      6.92 o 
   1   7   4       12.81        7.69      1.48 o 
   2   7   4      131.99      133.05      4.50 o 
   3   7   4      222.09      212.60      5.56 o 
   4   7   4       54.06       44.30      3.60 o 
   5   7   4       24.06       22.98      3.21 o 
   6   7   4       38.30       30.17      3.66 o 
  -9   8   4        3.39        2.66      4.00 o 
  -8   8   4        4.37        2.57      3.65 o 
  -7   8   4       29.08       39.03      4.22 o 
  -6   8   4      162.46      170.45      6.55 o 
  -5   8   4      414.50      429.32      9.60 o 
  -4   8   4       50.08       52.89      3.11 o 
  -3   8   4      518.65      629.24     12.38 o 
  -2   8   4      150.22      169.51      4.36 o 
  -1   8   4        4.90        4.94      1.28 o 
   0   8   4       54.63       83.12      5.11 o 
   1   8   4      148.39      141.07      4.28 o 
   2   8   4      179.07      209.28      5.56 o 
   3   8   4      133.69      136.15      4.62 o 
   4   8   4        5.49        3.91      1.98 o 
   5   8   4      151.48      147.85      6.41 o 
  -8   9   4      148.33      168.72     11.39 o 
  -7   9   4      143.30      142.99      6.82 o 
  -6   9   4        0.26        0.60      1.63 o 
  -5   9   4      104.16      109.36      4.62 o 
  -4   9   4      143.25      121.95      4.66 o 
  -3   9   4      209.06      245.85      9.08 o 
  -2   9   4        1.80        7.45      1.85 o 
  -1   9   4        0.48        0.35      1.28 o 
   0   9   4        1.72        2.14      1.30 o 
   1   9   4       33.61       28.20      2.62 o 
   2   9   4       12.82       11.59      1.93 o 
   3   9   4       15.05       11.27      2.38 o 
   4   9   4        2.61        5.56      2.36 o 
   5   9   4       33.06       23.36      3.47 o 
  -7  10   4        3.09        0.43      3.46 o 
  -6  10   4       60.91       70.37      8.53 o 
  -5  10   4      196.89      204.41      6.56 o 
  -4  10   4      121.61      120.44      6.47 o 
  -3  10   4        5.87        5.91      1.89 o 
  -2  10   4      252.32      278.58     15.67 o 
  -1  10   4      550.22      544.62     15.02 o 
   0  10   4      189.80      209.91      6.76 o 
   1  10   4        3.96        5.12      2.05 o 
   2  10   4      145.13      138.98      4.96 o 
   3  10   4      107.16      108.20      5.14 o 
   4  10   4        4.65        8.68      2.70 o 
  -6  11   4        8.37        3.29      2.18 o 
  -5  11   4       22.74       14.27      3.23 o 
  -4  11   4      106.44       84.52      4.48 o 
  -3  11   4      383.13      385.96      9.76 o 
  -2  11   4      274.53      291.86      8.13 o 
  -1  11   4        0.76       -0.04      2.96 o 
   0  11   4      119.64      118.66      5.46 o 
   1  11   4      101.10      115.49      5.56 o 
   2  11   4       57.34       65.28      5.01 o 
   3  11   4        5.94        5.99      3.37 o 
  -6  12   4       17.06       23.49      5.51 o 
  -5  12   4        3.91        2.41      2.07 o 
  -4  12   4       51.22       41.67      3.76 o 
  -3  12   4       21.56       26.56      3.16 o 
  -2  12   4        4.17        3.80      2.72 o 
  -1  12   4        4.83        3.10      5.22 o 
   0  12   4       31.71       31.62      3.97 o 
   1  12   4       41.10       28.52      3.68 o 
   2  12   4        1.55        3.50      2.40 o 
  -5  13   4      112.00      117.96     10.62 o 
  -4  13   4       19.14       11.09      3.55 o 
  -3  13   4       26.83       28.64      4.54 o 
  -2  13   4       37.25       28.12      4.50 o 
  -1  13   4       38.76       50.79      4.45 o 
   0  13   4       52.18       57.66      8.43 o 
  -1 -16   5       12.60        5.23      4.84 o 
   0 -16   5        7.08        5.66      3.50 o 
   1 -16   5        9.82       11.37      4.97 o 
   2 -16   5        1.47        5.47      4.58 o 
   3 -16   5       60.65       61.63      8.41 o 
  -3 -15   5      102.45      103.64      5.11 o 
  -2 -15   5        3.35        4.43      2.61 o 
  -1 -15   5       14.14       11.12      3.54 o 
   0 -15   5       23.73       24.41      3.25 o 
   1 -15   5        9.94       25.61      3.37 o 
   2 -15   5        7.79        9.03      2.22 o 
   3 -15   5        1.32        0.00      2.01 o 
   4 -15   5       35.95       36.78      3.84 o 
   5 -15   5       55.40       54.54      4.45 o 
  -4 -14   5      141.87      142.76      8.01 o 
  -3 -14   5        0.14       -1.67      1.75 o 
  -2 -14   5      135.60      176.03      9.15 o 
  -1 -14   5       78.99       85.94      4.75 o 
   0 -14   5       54.90       44.39      3.72 o 
   1 -14   5        0.82       -0.06      1.74 o 
   2 -14   5       32.81       34.25      2.99 o 
   3 -14   5       78.26       79.65      4.11 o 
   4 -14   5       68.27       62.90      3.84 o 
   5 -14   5       75.79       68.38      4.66 o 
   6 -14   5       65.47       58.41      8.06 o 
  -5 -13   5        8.28        2.41      2.93 o 
  -4 -13   5        4.52        9.62      2.69 o 
  -3 -13   5       33.96       30.00      2.92 o 
  -2 -13   5       85.64       80.60      6.04 o 
  -1 -13   5       82.46       85.93      4.49 o 
   0 -13   5       25.17       20.37      2.68 o 
   1 -13   5      138.42      136.86      6.72 o 
   2 -13   5        6.26       12.09      2.04 o 
   3 -13   5        2.14        4.18      1.75 o 
   4 -13   5       24.21       32.82      2.85 o 
   5 -13   5        0.95        0.80      1.64 o 
   6 -13   5       15.78       10.39      4.43 o 
  -6 -12   5        5.78        6.96      3.38 o 
  -5 -12   5       13.39        4.99      2.75 o 
  -4 -12   5      167.76      174.68      5.52 o 
  -3 -12   5        1.02        1.02      1.58 o 
  -2 -12   5      100.92      100.47      4.96 o 
  -1 -12   5       44.50       47.44      3.33 o 
   0 -12   5      621.51      666.22     13.59 o 
   1 -12   5       19.59       22.19      2.25 o 
   2 -12   5       19.30       20.66      2.22 o 
   3 -12   5      245.34      243.34      6.22 o 
   4 -12   5      148.07      139.74      4.71 o 
   5 -12   5        4.85        3.17      1.71 o 
   6 -12   5        2.92        4.91      2.69 o 
   7 -12   5       66.18       57.74      5.47 o 
  -7 -11   5        1.06       -1.12      2.36 o 
  -6 -11   5        1.19        3.22      2.16 o 
  -5 -11   5      195.40      231.75     21.36 o 
  -4 -11   5      122.51      102.07      4.11 o 
  -3 -11   5      160.34      165.96      4.60 o 
  -2 -11   5      139.98      137.56      4.31 o 
  -1 -11   5       52.88       38.64      2.88 o 
   0 -11   5       47.41       58.86      4.62 o 
   1 -11   5      283.31      270.56      6.27 o 
   2 -11   5       79.79       88.57      3.54 o 
   3 -11   5      608.16      539.14     10.07 o 
   4 -11   5        7.24        8.11      1.68 o 
   5 -11   5      181.26      174.98      5.20 o 
   6 -11   5       68.94       97.13      6.04 o 
   7 -11   5       58.26       57.44      5.83 o 
   8 -11   5        2.60        2.23      4.41 o 
  -7 -10   5       57.14       56.54      4.46 o 
  -6 -10   5      124.51      121.73      5.48 o 
  -5 -10   5      171.98      210.09      6.70 o 
  -4 -10   5       12.97       20.88      2.38 o 
  -3 -10   5       30.12       35.66      1.92 o 
  -2 -10   5      216.81      198.13      4.89 o 
  -1 -10   5       27.44       57.38      4.02 o 
   0 -10   5      122.14      104.19      5.11 o 
   1 -10   5      214.61      205.58      5.19 o 
   2 -10   5      160.51      167.26      5.29 o 
   3 -10   5        3.55       -0.07      1.15 o 
   4 -10   5       33.07       28.92      2.34 o 
   5 -10   5      714.20      704.64     12.21 o 
   6 -10   5      270.20      292.79     18.78 o 
   7 -10   5        3.70       11.63      3.02 o 
   8 -10   5       85.23       81.74      9.29 o 
  -8  -9   5       99.46      100.74      5.65 o 
  -7  -9   5       90.24       96.15      5.20 o 
  -6  -9   5       31.24       29.03      2.74 o 
  -5  -9   5      645.07      668.75     11.75 o 
  -4  -9   5       15.25       17.24      1.37 o 
  -3  -9   5      147.12      126.13      2.50 o 
  -2  -9   5       30.91       37.83      1.78 o 
  -1  -9   5      363.24      397.34      7.49 o 
   0  -9   5       15.89        3.82      1.10 o 
   1  -9   5      454.08      510.94     11.47 o 
   2  -9   5       13.76       20.56      1.88 o 
   3  -9   5      279.25      270.37      5.91 o 
   4  -9   5        6.74        9.18      1.53 o 
   5  -9   5       50.88       38.60      5.53 o 
   6  -9   5       19.34       18.79      3.10 o 
   7  -9   5      321.03      323.39     16.03 o 
   8  -9   5       62.31       76.88      8.82 o 
  -8  -8   5       17.94       17.86      3.07 o 
  -7  -8   5        0.16        0.61      1.63 o 
  -6  -8   5      780.03      811.12     13.81 o 
  -5  -8   5      869.05      824.06     17.14 o 
  -4  -8   5        6.59       12.46      1.06 o 
  -3  -8   5      167.15      152.40      2.66 o 
  -2  -8   5      776.56      794.42      9.30 o 
  -1  -8   5      281.96      317.80      4.22 o 
   0  -8   5      696.85      770.76     10.87 o 
   1  -8   5      177.31      223.79      5.68 o 
   2  -8   5      567.41      473.47      8.30 o 
   3  -8   5        2.14        1.37      1.07 o 
   4  -8   5        6.72        5.45      1.20 o 
   5  -8   5        0.98        1.67      1.42 o 
   6  -8   5      186.89      161.84      6.80 o 
   7  -8   5      156.44      159.47     10.74 o 
   8  -8   5        4.06        4.80      4.21 o 
  -9  -7   5        1.40        2.33      2.99 o 
  -8  -7   5        6.03        4.70      3.21 o 
  -7  -7   5      159.28      155.77      5.06 o 
  -6  -7   5      296.25      317.46      7.07 o 
  -5  -7   5        0.28        0.22      1.14 o 
  -4  -7   5        1.01        2.31      0.67 o 
  -3  -7   5     1760.67     1848.44     16.99 o 
  -2  -7   5     1599.92     1721.29     16.76 o 
  -1  -7   5        6.24        5.60      0.68 o 
   0  -7   5      568.85      562.63      7.23 o 
   1  -7   5     2241.17     2102.80     25.93 o 
   2  -7   5      172.18      170.12      4.03 o 
   3  -7   5       19.48       13.93      1.28 o 
   4  -7   5      302.99      220.08      4.51 o 
   5  -7   5      396.53      433.95      9.85 o 
   6  -7   5       46.29       46.41      4.49 o 
   7  -7   5       81.83       58.62      7.13 o 
   8  -7   5      122.65      114.07     10.07 o 
   9  -7   5       20.53       18.54      6.05 o 
  -9  -6   5       70.25       81.40      5.10 o 
  -8  -6   5       47.03       47.45      3.81 o 
  -7  -6   5       97.50      100.10      4.07 o 
  -6  -6   5      160.41      151.88      4.52 o 
  -5  -6   5       18.97       21.06      1.60 o 
  -4  -6   5      168.01      144.22      2.47 o 
  -3  -6   5       22.99       47.52      1.34 o 
  -2  -6   5      445.75      484.29      6.52 o 
  -1  -6   5      382.47      469.19      5.79 o 
   0  -6   5      692.99      516.52      6.57 o 
   1  -6   5        4.45        7.51      0.63 o 
   2  -6   5      908.11      888.06      9.34 o 
   3  -6   5     2298.99     2369.52     28.98 o 
   4  -6   5      447.21      360.69      6.14 o 
   5  -6   5        0.10        1.69      1.32 o 
   6  -6   5      339.69      312.28     10.63 o 
   7  -6   5       14.23       35.63      6.12 o 
   8  -6   5       18.93       13.05      5.06 o 
   9  -6   5        0.38        3.80      4.41 o 
  -9  -5   5       38.60       37.32      3.73 o 
  -8  -5   5       12.70       17.93      2.77 o 
  -7  -5   5       58.71       56.76      3.57 o 
  -6  -5   5        5.95        4.70      1.29 o 
  -5  -5   5      181.15      237.62      3.92 o 
  -4  -5   5        6.09        4.89      0.47 o 
  -3  -5   5      511.29      460.98      6.27 o 
  -2  -5   5      110.15       88.87      1.84 o 
  -1  -5   5      762.65     1019.08     10.87 o 
   0  -5   5      131.34      141.41      2.33 o 
   1  -5   5      346.44      266.59      3.89 o 
   2  -5   5      847.77      646.94      7.03 o 
   3  -5   5      804.81     1088.99     11.34 o 
   4  -5   5       56.36       67.46      1.98 o 
   5  -5   5      814.72      843.06     13.80 o 
   6  -5   5      418.23      407.48     32.32 o 
   7  -5   5        7.81       10.07      3.85 o 
   8  -5   5       45.85       33.41      6.16 o 
   9  -5   5        5.32        5.92      4.08 o 
 -10  -4   5       20.68       21.29      4.31 o 
  -9  -4   5        1.91        0.84      2.68 o 
  -8  -4   5      304.69      305.92      8.36 o 
  -7  -4   5     1507.94     1452.87     35.48 o 
  -6  -4   5       89.99       84.09      4.02 o 
  -5  -4   5      159.24      241.57      3.86 o 
  -4  -4   5      597.20      720.27      7.11 o 
  -3  -4   5     1649.43     1695.49     15.53 o 
  -2  -4   5      136.54      171.59      2.53 o 
  -1  -4   5        7.37       18.77      0.78 o 
   0  -4   5      877.41     1214.18     12.56 o 
   1  -4   5      113.61       88.60      1.85 o 
   2  -4   5       55.05       56.68      1.60 o 
   3  -4   5      338.51      309.54      4.03 o 
   4  -4   5      454.05      592.28      9.35 o 
   5  -4   5      801.08      812.56     15.55 o 
   6  -4   5       33.35       27.79      3.30 o 
   7  -4   5       54.11       57.61      6.98 o 
   8  -4   5       61.82       76.23      8.41 o 
   9  -4   5       28.80       40.17      7.15 o 
 -10  -3   5        0.66       -1.18      4.79 o 
  -9  -3   5       89.83       69.26      6.67 o 
  -8  -3   5     1057.90     1115.72     20.44 o 
  -7  -3   5      116.65       96.73      4.47 o 
  -6  -3   5     1025.80     1042.93     17.45 o 
  -5  -3   5     2792.31     2782.72     33.44 o 
  -4  -3   5       30.19       30.95      2.06 o 
  -3  -3   5      462.05      517.81      4.79 o 
  -2  -3   5     1699.12     2505.65     25.57 o 
  -1  -3   5       61.93      381.71      4.35 o 
   0  -3   5        1.54       34.88      1.23 o 
   1  -3   5      424.46      311.46      3.90 o 
   2  -3   5      372.22      399.06      5.78 o 
   3  -3   5       76.30      171.83      3.31 o 
   4  -3   5      162.63      183.67      3.69 o 
   5  -3   5        0.50        0.21      2.11 o 
   6  -3   5      121.05      149.84      6.39 o 
   7  -3   5       50.61       39.82      4.10 o 
   8  -3   5       54.44       49.82      4.89 o 
   9  -3   5        0.60       -2.81      3.50 o 
 -10  -2   5       28.84       27.15      4.49 o 
  -9  -2   5       65.26       69.98      5.70 o 
  -8  -2   5       27.58       23.16      2.70 o 
  -7  -2   5       95.58      101.44      3.51 o 
  -6  -2   5     1198.43     1197.14     19.66 o 
  -5  -2   5      292.82      301.76      8.26 o 
  -4  -2   5      171.70      129.49      2.49 o 
  -3  -2   5     1144.77     1242.74     17.18 o 
  -2  -2   5      297.77      138.40      2.01 o 
  -1  -2   5       26.45       24.08      0.90 o 
   0  -2   5       89.94       35.45      1.01 o 
   1  -2   5     2790.99     2689.85     31.66 o 
   2  -2   5     2996.46     3432.03     36.46 o 
   3  -2   5      339.87      360.21      5.58 o 
   4  -2   5      254.93      302.85      7.03 o 
   5  -2   5      306.51      264.79     11.63 o 
   6  -2   5       10.05       16.61      2.86 o 
   7  -2   5       14.54       21.70      3.43 o 
   8  -2   5        5.15        6.44      2.91 o 
   9  -2   5       51.07       48.19      7.82 o 
 -10  -1   5        0.22       -1.76      2.63 o 
  -9  -1   5       71.82       86.65      6.01 o 
  -8  -1   5      551.76      491.16     17.41 o 
  -7  -1   5        1.41        2.29      1.22 o 
  -6  -1   5       40.70       35.97      3.34 o 
  -5  -1   5      336.07      370.55      6.81 o 
  -4  -1   5     2496.01     2680.70     31.94 o 
  -3  -1   5      869.42      765.44      8.69 o 
  -2  -1   5      323.11      484.45      6.78 o 
  -1  -1   5     1256.21     2120.99     21.48 o 
   0  -1   5     6120.68     4819.77     52.02 o 
   1  -1   5     4649.20     4945.17     51.84 o 
   2  -1   5      287.30      390.21      4.91 o 
   3  -1   5      809.98      964.89     11.28 o 
   4  -1   5     1122.30     1004.73     15.37 o 
   5  -1   5        0.81        2.72      1.35 o 
   6  -1   5        8.05        5.17      4.19 o 
   7  -1   5       61.66       52.42      4.72 o 
   8  -1   5      122.24      121.65      8.29 o 
 -10   0   5       58.45       55.27      5.55 o 
  -9   0   5      285.91      315.34     10.92 o 
  -8   0   5       59.52       50.01      3.45 o 
  -7   0   5       51.49       35.31      2.51 o 
  -6   0   5      393.78      462.86      9.16 o 
  -5   0   5       59.21       71.48      3.76 o 
  -4   0   5      202.32      339.56      4.84 o 
  -3   0   5     2088.63     2157.33     22.58 o 
  -2   0   5      382.32      198.93      5.31 o 
  -1   0   5      481.80      513.24      6.56 o 
   0   0   5     2308.75     2148.04     20.24 o 
   1   0   5     2104.72     2101.92     24.93 o 
   2   0   5      766.96      785.53      8.64 o 
   3   0   5      937.43     1003.63     16.90 o 
   4   0   5      208.88      184.53      6.33 o 
   5   0   5        1.78        2.30      1.68 o 
   6   0   5        2.01        3.50      2.00 o 
   7   0   5       47.95       41.78      4.40 o 
   8   0   5       14.12       12.72      3.55 o 
 -10   1   5      165.80      179.70      8.59 o 
  -9   1   5       70.85       66.82      5.29 o 
  -8   1   5       41.36       60.40      4.10 o 
  -7   1   5      388.46      374.72      8.25 o 
  -6   1   5        3.87       10.12      2.12 o 
  -5   1   5       42.21       59.76      2.01 o 
  -4   1   5      157.03      221.60      4.69 o 
  -3   1   5        6.93      116.57      3.00 o 
  -2   1   5      202.51      393.46      5.47 o 
  -1   1   5      113.24      154.61      2.79 o 
   0   1   5     4241.45     4351.73     40.10 o 
   1   1   5     2252.43     2299.12     24.97 o 
   2   1   5       70.69       81.42      2.45 o 
   3   1   5      235.69      313.00      7.90 o 
   4   1   5      264.27      243.93      6.73 o 
   5   1   5      248.53      236.40      8.14 o 
   6   1   5      229.52      212.49      8.15 o 
   7   1   5        3.64        2.73      4.15 o 
   8   1   5       73.82       66.67      5.88 o 
 -10   2   5       10.51       12.06      3.34 o 
  -9   2   5      350.12      326.67     16.03 o 
  -8   2   5     1178.02     1199.34     21.26 o 
  -7   2   5       23.98       23.99      5.99 o 
  -6   2   5      211.74      253.42      6.11 o 
  -5   2   5      562.96      528.96      7.89 o 
  -4   2   5      100.45      123.87      4.16 o 
  -3   2   5       22.03       57.09      2.57 o 
  -2   2   5        1.72        1.20      0.49 o 
  -1   2   5     1184.80     1086.06     11.64 o 
   0   2   5     1123.33     1202.37     12.04 o 
   1   2   5       77.35      151.10      2.61 o 
   2   2   5       41.18       37.40      1.98 o 
   3   2   5      303.67      227.48      4.70 o 
   4   2   5      258.68      280.07      8.70 o 
   5   2   5       47.00       50.85      6.33 o 
   6   2   5        3.23        0.80      2.11 o 
   7   2   5      315.01      318.70     11.23 o 
   8   2   5       81.22       87.80     15.87 o 
 -10   3   5       94.90       95.20      6.55 o 
  -9   3   5       35.19       49.07      3.66 o 
  -8   3   5        9.71       10.12      2.60 o 
  -7   3   5       96.47       86.81      5.19 o 
  -6   3   5      173.46      186.24      5.17 o 
  -5   3   5      980.12      807.77     11.22 o 
  -4   3   5       81.49      169.87      4.00 o 
  -3   3   5      338.74      332.86      5.38 o 
  -2   3   5      936.36      850.26     11.32 o 
  -1   3   5     1286.19     1432.65     14.93 o 
   0   3   5      275.97      248.33      4.00 o 
   1   3   5      214.78      192.18      3.31 o 
   2   3   5       38.99       35.53      2.04 o 
   3   3   5      200.10      210.12      5.00 o 
   4   3   5       70.41       63.31      5.49 o 
   5   3   5        0.71        0.53      1.78 o 
   6   3   5      113.09      121.38      6.52 o 
   7   3   5       48.30       55.33      5.23 o 
  -9   4   5       21.25       21.79      2.85 o 
  -8   4   5       53.15       57.81      4.40 o 
  -7   4   5        1.50        2.94      1.86 o 
  -6   4   5      712.94      779.50     14.09 o 
  -5   4   5       16.76       31.57      1.87 o 
  -4   4   5     1178.75     1034.18     13.80 o 
  -3   4   5     1648.50     1925.45     23.84 o 
  -2   4   5      476.83      433.45      6.74 o 
  -1   4   5     1313.98     1463.95     16.77 o 
   0   4   5      907.56      998.71     12.07 o 
   1   4   5      201.61      153.19      3.91 o 
   2   4   5       74.67       58.78      3.92 o 
   3   4   5        2.14        1.61      1.20 o 
   4   4   5       18.16       17.24      2.34 o 
   5   4   5        3.84        0.33      3.09 o 
   6   4   5        8.46        4.63      2.82 o 
   7   4   5        0.20        0.17      2.53 o 
  -9   5   5      296.18      288.08     14.09 o 
  -8   5   5        1.13        1.57      2.12 o 
  -7   5   5       84.20      114.64      5.43 o 
  -6   5   5      474.30      381.49     23.36 o 
  -5   5   5      793.21      830.35     12.72 o 
  -4   5   5       82.33       62.86      2.49 o 
  -3   5   5        1.12        0.95      0.84 o 
  -2   5   5      302.36      271.32      5.01 o 
  -1   5   5     1050.98      960.76     14.54 o 
   0   5   5      676.56      717.50      9.34 o 
   1   5   5      144.52      159.91      4.20 o 
   2   5   5      123.95      117.78      3.76 o 
   3   5   5      470.18      428.71      9.78 o 
   4   5   5      422.14      412.48      9.91 o 
   5   5   5       15.27       12.23      2.51 o 
   6   5   5       63.67       64.24      5.38 o 
   7   5   5       79.10       48.94     10.13 o 
  -9   6   5       23.17       20.25      4.80 o 
  -8   6   5        0.62        0.22      3.05 o 
  -7   6   5        2.87        8.88      3.57 o 
  -6   6   5       22.90       21.85      2.26 o 
  -5   6   5       83.89       85.41      4.57 o 
  -4   6   5        9.89        0.98      1.28 o 
  -3   6   5      291.91      367.60      6.88 o 
  -2   6   5     1563.94     1556.37     21.72 o 
  -1   6   5      285.26      298.20      7.23 o 
   0   6   5       60.77       61.54      3.15 o 
   1   6   5      691.36      655.79     14.36 o 
   2   6   5      377.89      394.01      9.78 o 
   3   6   5      160.14      156.76      4.77 o 
   4   6   5       11.76       12.16      2.34 o 
   5   6   5      253.53      227.75      7.59 o 
   6   6   5       56.48       59.85      7.60 o 
  -9   7   5       67.65       71.52      8.02 o 
  -8   7   5       10.49        6.96      3.89 o 
  -7   7   5      153.16      175.18     10.70 o 
  -6   7   5        8.55        3.69      2.03 o 
  -5   7   5        7.57        9.84      2.20 o 
  -4   7   5       12.15       16.62      1.72 o 
  -3   7   5      147.56      140.94      3.95 o 
  -2   7   5       15.89       22.89      2.32 o 
  -1   7   5      118.81      127.99      3.76 o 
   0   7   5       77.58       50.35      2.60 o 
   1   7   5      135.85      140.88      6.70 o 
   2   7   5        5.40        5.88      1.58 o 
   3   7   5       38.32       38.03      2.79 o 
   4   7   5       82.17       94.58      4.99 o 
   5   7   5       86.70       74.46      4.90 o 
  -8   8   5        6.05        8.04      4.43 o 
  -7   8   5        0.40        1.10      3.15 o 
  -6   8   5       70.80       77.25      6.43 o 
  -5   8   5      474.55      507.77     10.96 o 
  -4   8   5       54.69       67.67      3.57 o 
  -3   8   5       86.66       60.62      5.87 o 
  -2   8   5      131.89      163.16      4.63 o 
  -1   8   5       14.52       18.12      1.82 o 
   0   8   5        2.16        1.00      1.24 o 
   1   8   5       38.02       29.46      2.40 o 
   2   8   5        0.70        1.22      1.51 o 
   3   8   5      241.67      227.82      9.32 o 
   4   8   5        0.22        2.57      2.13 o 
   5   8   5       33.08       28.05      3.57 o 
  -7   9   5      125.25      145.94     10.37 o 
  -6   9   5      350.51      347.39     11.16 o 
  -5   9   5      343.53      344.08     10.98 o 
  -4   9   5      138.20      177.27      5.84 o 
  -3   9   5      618.66      619.07     12.80 o 
  -2   9   5      164.78      183.54      7.71 o 
  -1   9   5       34.28       40.52      4.03 o 
   0   9   5       60.53       59.31      3.17 o 
   1   9   5        6.40       10.69      1.96 o 
   2   9   5       32.43       47.90      4.15 o 
   3   9   5       28.45       25.78      5.37 o 
   4   9   5       20.05       18.64      4.75 o 
  -6  10   5       10.41        3.58      2.70 o 
  -5  10   5       31.54       23.08      3.68 o 
  -4  10   5      143.55      170.55      6.04 o 
  -3  10   5      194.83      195.23      6.36 o 
  -2  10   5      187.97      198.94      6.41 o 
  -1  10   5        3.79        3.90      1.95 o 
   0  10   5      243.53      256.74     14.08 o 
   1  10   5      230.19      197.05      6.84 o 
   2  10   5        0.32        0.55      1.76 o 
   3  10   5       30.84       35.36      3.83 o 
  -6  11   5       87.97       98.99      8.97 o 
  -5  11   5       35.79       38.69      8.41 o 
  -4  11   5        2.33        2.57      2.84 o 
  -3  11   5        9.25       12.86      2.51 o 
  -2  11   5      129.47      128.53      6.93 o 
  -1  11   5       99.13       99.16      5.61 o 
   0  11   5       15.54       17.83      2.95 o 
   1  11   5        5.52        4.95      2.50 o 
   2  11   5      143.13      133.01      6.21 o 
  -6  12   5       12.52        7.87      4.43 o 
  -5  12   5       17.56       16.98      4.78 o 
  -4  12   5       92.84       97.15      6.31 o 
  -3  12   5      152.99      153.40      7.94 o 
  -2  12   5       22.36       25.00      4.11 o 
  -1  12   5       17.14       17.37      3.13 o 
   0  12   5       12.53       11.04      2.80 o 
   1  12   5       21.27       27.89      4.38 o 
  -2  13   5        1.93       -0.61      4.06 o 
  -1 -16   6       40.31       62.79      8.73 o 
   0 -16   6       54.86       49.27      8.06 o 
   1 -16   6       17.99       32.65      6.91 o 
   2 -16   6       65.84       73.64      9.03 o 
   3 -16   6       53.38       54.32      8.17 o 
  -3 -15   6       70.79       71.09      4.39 o 
  -2 -15   6      106.17       80.11      5.28 o 
  -1 -15   6       10.82       10.28      2.36 o 
   0 -15   6       11.95        9.48      2.22 o 
   1 -15   6       17.71        8.27      2.13 o 
   2 -15   6        5.99        0.41      1.89 o 
   3 -15   6        0.19        1.26      2.12 o 
   4 -15   6        8.33        5.82      2.35 o 
  -4 -14   6      102.85      100.32      9.29 o 
  -3 -14   6      139.00      178.24      5.99 o 
  -2 -14   6        5.41        6.95      2.53 o 
  -1 -14   6       11.88       14.26      2.32 o 
   0 -14   6      182.55      203.45      8.52 o 
   1 -14   6      105.88      104.77      6.62 o 
   2 -14   6        0.44        3.44      1.72 o 
   3 -14   6       34.38       37.86      3.15 o 
   4 -14   6      304.68      301.84      9.52 o 
   5 -14   6       26.60       31.41      4.46 o 
  -5 -13   6       46.94       53.39      6.24 o 
  -4 -13   6      113.77      113.33      5.68 o 
  -3 -13   6        4.39        9.33      2.16 o 
  -2 -13   6       24.02       30.96      2.76 o 
  -1 -13   6      364.90      362.46      8.20 o 
   0 -13   6      365.51      299.46      7.30 o 
   1 -13   6       29.94       24.72      2.49 o 
   2 -13   6      311.59      304.92      7.38 o 
   3 -13   6      234.61      206.83      5.99 o 
   4 -13   6       71.42       60.53      3.61 o 
   5 -13   6       52.68       47.72      3.94 o 
   6 -13   6       51.73       59.66      8.08 o 
  -6 -12   6      131.40      155.15     10.88 o 
  -5 -12   6        1.86        4.48      2.69 o 
  -4 -12   6       46.92       38.78      3.16 o 
  -3 -12   6       53.04       43.32      3.04 o 
  -2 -12   6       92.31      101.32      3.92 o 
  -1 -12   6        3.01       -0.40      1.30 o 
   0 -12   6      281.18      257.80     11.32 o 
   1 -12   6      669.03      647.74     16.36 o 
   2 -12   6      158.06      177.04      7.87 o 
   3 -12   6       12.98       15.60      2.17 o 
   4 -12   6       44.49       47.48      4.10 o 
   5 -12   6      120.41      114.03      7.70 o 
   6 -12   6      200.64      203.36      8.70 o 
   7 -12   6       22.95       24.03      6.27 o 
  -7 -11   6       35.13       48.80      4.41 o 
  -6 -11   6       35.73       33.57      7.55 o 
  -5 -11   6       75.96       71.23      5.36 o 
  -4 -11   6      149.55      194.46      5.60 o 
  -3 -11   6        6.28       13.55      1.70 o 
  -2 -11   6        8.07        4.32      1.45 o 
  -1 -11   6      507.56      531.12      9.88 o 
   0 -11   6      142.86      160.00      4.64 o 
   1 -11   6       62.63       79.76      3.43 o 
   2 -11   6       82.80       66.45      3.23 o 
   3 -11   6     1299.53     1310.46     19.99 o 
   4 -11   6      512.99      501.48     14.67 o 
   5 -11   6       27.94       27.83      2.95 o 
   6 -11   6      107.87      102.65      6.28 o 
   7 -11   6      321.58      323.10     18.21 o 
  -7 -10   6        0.09        0.98      2.17 o 
  -6 -10   6        0.66        0.89      1.70 o 
  -5 -10   6      425.34      406.70      8.49 o 
  -4 -10   6       17.43       14.70      1.58 o 
  -3 -10   6       13.17       11.75      1.53 o 
  -2 -10   6      335.18      346.33      7.11 o 
  -1 -10   6      281.07      259.52      5.92 o 
   0 -10   6      111.47      108.25      3.59 o 
   1 -10   6       80.73       83.35      3.23 o 
   2 -10   6      127.98      102.28      3.55 o 
   3 -10   6      617.02      568.16     10.24 o 
   4 -10   6        8.08       11.11      2.11 o 
   5 -10   6      232.04      267.70      7.40 o 
   6 -10   6      278.49      248.22      9.19 o 
   7 -10   6       46.68       41.32      6.96 o 
   8 -10   6       34.74       40.17      7.52 o 
  -8  -9   6       31.16       24.72      4.40 o 
  -7  -9   6      114.92      131.00      5.57 o 
  -6  -9   6      313.83      338.13      7.67 o 
  -5  -9   6      114.54      108.11      4.26 o 
  -4  -9   6        2.16        1.40      0.82 o 
  -3  -9   6      438.70      455.49      5.94 o 
  -2  -9   6      208.36      223.65      4.28 o 
  -1  -9   6       11.55        8.06      1.33 o 
   0  -9   6      494.60      544.74      9.44 o 
   1  -9   6      136.51      123.28      5.33 o 
   2  -9   6      112.19      129.01      3.83 o 
   3  -9   6      124.57      119.31      3.73 o 
   4  -9   6      158.27      141.60      4.21 o 
   5  -9   6      351.84      390.54     11.37 o 
   6  -9   6      119.27      130.40      9.09 o 
   7  -9   6       16.94        8.88      4.45 o 
   8  -9   6       28.19       28.52      6.53 o 
  -8  -8   6       38.03       50.88      7.30 o 
  -7  -8   6      203.22      188.20      5.66 o 
  -6  -8   6        0.53       -0.87      1.44 o 
  -5  -8   6      502.55      540.77      9.81 o 
  -4  -8   6      333.43      336.79      4.51 o 
  -3  -8   6      397.02      363.79      4.93 o 
  -2  -8   6      393.88      384.72      4.76 o 
  -1  -8   6     1321.82     1440.02     18.64 o 
   0  -8   6      196.57      173.93      4.21 o 
   1  -8   6       82.27       87.76      4.47 o 
   2  -8   6      735.08      758.80     12.04 o 
   3  -8   6      404.96      464.71      8.40 o 
   4  -8   6       26.11       31.04      1.93 o 
   5  -8   6      129.33      117.28      5.60 o 
   6  -8   6      171.55      194.98      7.59 o 
   7  -8   6       73.04       86.09      8.58 o 
   8  -8   6        1.47       -0.09      4.08 o 
  -9  -7   6       59.95       56.37      6.35 o 
  -8  -7   6       34.71       47.47      5.09 o 
  -7  -7   6       23.55       23.18      2.41 o 
  -6  -7   6      954.85      942.66     15.14 o 
  -5  -7   6      104.03      104.73      2.79 o 
  -4  -7   6        2.46        3.04      0.71 o 
  -3  -7   6      828.62      940.97     11.75 o 
  -2  -7   6     1314.10     1305.74     15.34 o 
  -1  -7   6      107.56       65.83      1.67 o 
   0  -7   6       22.72       24.49      1.16 o 
   1  -7   6      292.75      318.21      6.05 o 
   2  -7   6     1959.16     1654.26     20.98 o 
   3  -7   6     1259.39     1285.02     16.96 o 
   4  -7   6       19.33        7.37      1.20 o 
   5  -7   6      144.88      126.89      4.78 o 
   6  -7   6      253.16      269.35     13.46 o 
   7  -7   6        4.29        3.76      3.44 o 
   8  -7   6       45.48       54.47      7.95 o 
  -9  -6   6        0.76       -1.19      3.40 o 
  -8  -6   6        7.06       12.49      3.25 o 
  -7  -6   6      452.57      455.86     21.33 o 
  -6  -6   6       25.90       22.42      2.04 o 
  -5  -6   6       81.78       70.19      2.20 o 
  -4  -6   6      346.36      344.54      4.58 o 
  -3  -6   6      351.26      425.61      5.18 o 
  -2  -6   6        3.02       18.33      1.04 o 
  -1  -6   6      581.59      483.83      5.93 o 
   0  -6   6      724.80      679.34      8.44 o 
   1  -6   6     3742.28     4048.16     43.19 o 
   2  -6   6      463.90      397.50      5.63 o 
   3  -6   6      263.78      219.21      4.37 o 
   4  -6   6     1471.14     1570.97     20.30 o 
   5  -6   6      414.53      398.53     14.46 o 
   6  -6   6        4.27        5.75      2.44 o 
   7  -6   6       10.26       10.65      4.43 o 
   8  -6   6       61.07       81.44      9.05 o 
  -9  -5   6       75.73       82.84      6.50 o 
  -8  -5   6      110.80      126.53      8.43 o 
  -7  -5   6      175.98      160.48      5.59 o 
  -6  -5   6       53.03       48.69      2.26 o 
  -5  -5   6      120.53      131.65      2.73 o 
  -4  -5   6       87.11       83.36      1.60 o 
  -3  -5   6      142.99      168.59      2.54 o 
  -2  -5   6      514.16      569.32      7.16 o 
  -1  -5   6        2.61       16.07      0.97 o 
   0  -5   6      195.22      133.68      3.24 o 
   1  -5   6      109.80      101.93      2.17 o 
   2  -5   6     1855.63     2074.52     22.98 o 
   3  -5   6     1239.84     1199.85     14.17 o 
   4  -5   6        3.43        5.48      1.06 o 
   5  -5   6      196.30      188.74     10.56 o 
   6  -5   6       42.16       44.51      5.90 o 
   7  -5   6       14.85       20.53      5.03 o 
   8  -5   6       11.01       11.21      4.93 o 
 -10  -4   6       67.38       68.89      9.55 o 
  -9  -4   6      125.53      119.29      7.04 o 
  -8  -4   6        5.41        5.15      2.67 o 
  -7  -4   6      333.24      325.40     10.49 o 
  -6  -4   6       95.52      115.85      3.59 o 
  -5  -4   6      162.54      152.28      3.10 o 
  -4  -4   6      120.05      154.11      2.28 o 
  -3  -4   6      513.68      419.95      4.33 o 
  -2  -4   6      586.41      516.30      5.80 o 
  -1  -4   6      200.97      143.92      2.28 o 
   0  -4   6        0.15       21.58      1.03 o 
   1  -4   6     1856.40     1785.38     21.33 o 
   2  -4   6      591.62      508.12     10.85 o 
   3  -4   6        5.36        8.91      2.30 o 
   4  -4   6      104.82      109.09      5.02 o 
   5  -4   6      358.62      344.75     12.77 o 
   6  -4   6      195.52      206.14      7.72 o 
   7  -4   6       18.84       12.88      4.69 o 
   8  -4   6       99.59       97.17      9.55 o 
 -10  -3   6       33.59       35.30      4.85 o 
  -9  -3   6       31.24       21.91      3.92 o 
  -8  -3   6      839.84      749.50     18.96 o 
  -7  -3   6      964.23      985.99     17.90 o 
  -6  -3   6       23.12       25.66      2.32 o 
  -5  -3   6       51.43       65.83      2.18 o 
  -4  -3   6      220.17      236.85      4.22 o 
  -3  -3   6     1390.56     1160.78     12.55 o 
  -2  -3   6      118.05      308.54      4.56 o 
  -1  -3   6      303.45      467.38      6.12 o 
   0  -3   6     6148.49     6269.85     61.84 o 
   1  -3   6      953.70      918.00      9.96 o 
   2  -3   6     1185.45     1118.46     12.11 o 
   3  -3   6      370.84      498.46      8.08 o 
   4  -3   6        2.66        7.29      1.41 o 
   5  -3   6       33.64       24.54      2.98 o 
   6  -3   6        5.21       16.36      3.67 o 
   7  -3   6       46.27       78.40     10.72 o 
   8  -3   6       93.68      102.14      9.66 o 
 -10  -2   6        5.22        9.08      3.39 o 
  -9  -2   6       68.79       63.47      5.43 o 
  -8  -2   6      203.55      178.59      7.78 o 
  -7  -2   6       20.31       10.13      1.93 o 
  -6  -2   6      378.82      416.56     10.85 o 
  -5  -2   6      484.05      535.38      7.90 o 
  -4  -2   6      493.10      310.52      4.46 o 
  -3  -2   6      206.38      335.18      4.50 o 
  -2  -2   6      148.03      128.66      2.24 o 
  -1  -2   6     1438.35     1576.32     16.38 o 
   0  -2   6      788.10      643.35      7.26 o 
   1  -2   6      572.18      700.83      8.46 o 
   2  -2   6      111.73      115.93      2.32 o 
   3  -2   6       26.81       43.16      1.71 o 
   4  -2   6       30.39       47.05      2.63 o 
   5  -2   6        0.75       -0.14      1.53 o 
   6  -2   6       46.26       45.95      4.12 o 
   7  -2   6        7.11       10.09      2.94 o 
   8  -2   6       18.90       11.84      5.05 o 
 -10  -1   6      112.43      128.51      7.75 o 
  -9  -1   6       11.21       14.99      3.40 o 
  -8  -1   6      164.45      176.20      6.00 o 
  -7  -1   6        2.09        0.69      1.84 o 
  -6  -1   6       84.26       79.96      4.25 o 
  -5  -1   6       97.28      102.04      3.11 o 
  -4  -1   6      191.48      148.12      4.26 o 
  -3  -1   6     4185.41     4086.61     41.76 o 
  -2  -1   6     2912.97     2836.12     31.23 o 
  -1  -1   6       13.42      149.26      2.48 o 
   0  -1   6     3218.14     3829.14     38.34 o 
   1  -1   6      996.07      947.60     11.06 o 
   2  -1   6     1118.39     1199.36     13.01 o 
   3  -1   6      393.75      452.59      7.40 o 
   4  -1   6       21.42       26.28      2.86 o 
   5  -1   6       14.90       15.35      4.09 o 
   6  -1   6       63.09       55.00      4.48 o 
   7  -1   6       32.63       24.99      4.53 o 
   8  -1   6       23.35       26.25      4.23 o 
 -10   0   6       21.27       19.28      4.08 o 
  -9   0   6       73.40       61.43      5.29 o 
  -8   0   6      354.33      383.57      9.37 o 
  -7   0   6      144.41      133.95      5.76 o 
  -6   0   6        1.60        5.58      1.79 o 
  -5   0   6      354.92      277.06      6.81 o 
  -4   0   6     3613.68     3759.16     45.87 o 
  -3   0   6       98.63      109.41      2.63 o 
  -2   0   6      355.22      498.41      6.68 o 
  -1   0   6     3403.36     3538.83     38.70 o 
   0   0   6     2892.64     2927.70     29.55 o 
   1   0   6       28.48       42.38      1.31 o 
   2   0   6      328.25      490.16      5.98 o 
   3   0   6      217.12      145.51      3.88 o 
   4   0   6      301.15      304.29      9.08 o 
   5   0   6       77.46       78.98      4.86 o 
   6   0   6       30.71       17.27      2.99 o 
   7   0   6        4.36        2.69      3.09 o 
   8   0   6      119.18      101.45     12.26 o 
 -10   1   6       77.33       67.55      5.99 o 
  -9   1   6      167.15      163.12      8.04 o 
  -8   1   6      124.28      148.10     14.79 o 
  -7   1   6        0.30        3.67      2.06 o 
  -6   1   6       91.51      100.13      8.50 o 
  -5   1   6      261.35      160.81      4.11 o 
  -4   1   6      143.81      262.51      5.45 o 
  -3   1   6       36.60       49.12      1.80 o 
  -2   1   6      123.27      112.50      2.47 o 
  -1   1   6     1087.28      872.14      9.00 o 
   0   1   6     2189.17     2505.89     23.81 o 
   1   1   6       84.66       93.14      2.78 o 
   2   1   6      332.42      308.29      6.87 o 
   3   1   6      652.71      698.97     11.68 o 
   4   1   6      175.85      186.30      5.83 o 
   5   1   6      200.54      214.00      7.90 o 
   6   1   6      232.53      226.93      8.75 o 
   7   1   6       52.52       42.57      4.64 o 
 -10   2   6      157.46      128.70      7.45 o 
  -9   2   6        0.86        1.42      1.98 o 
  -8   2   6      137.31      139.13      6.49 o 
  -7   2   6      256.68      240.65      8.57 o 
  -6   2   6       35.53       52.36      3.69 o 
  -5   2   6       50.90       34.52      2.09 o 
  -4   2   6      113.88       92.75      3.02 o 
  -3   2   6      647.32      691.87      9.55 o 
  -2   2   6     1142.23     1208.25     13.97 o 
  -1   2   6       24.62       11.98      0.98 o 
   0   2   6      710.60      724.33     12.49 o 
   1   2   6      270.79      229.96      4.20 o 
   2   2   6       92.16      108.96      4.01 o 
   3   2   6       51.19       56.98      3.00 o 
   4   2   6      129.27      120.13      5.57 o 
   5   2   6      404.70      395.54     11.82 o 
   6   2   6       12.67       17.65      4.75 o 
   7   2   6       38.94       39.66      4.86 o 
 -10   3   6        0.10       -1.91      2.67 o 
  -9   3   6      148.81      136.98      7.23 o 
  -8   3   6      401.14      424.28     25.76 o 
  -7   3   6       19.87       21.54      4.78 o 
  -6   3   6        2.42        1.75      1.65 o 
  -5   3   6      946.32     1087.28     18.60 o 
  -4   3   6      752.29      716.95     11.81 o 
  -3   3   6      240.68      182.28      3.71 o 
  -2   3   6      299.30      368.52      5.42 o 
  -1   3   6      538.80      492.25      6.17 o 
   0   3   6      334.67      294.64      4.36 o 
   1   3   6        2.41        5.10      1.13 o 
   2   3   6       27.72       34.18      2.15 o 
   3   3   6       10.46       16.63      1.78 o 
   4   3   6       52.43       58.66      4.28 o 
   5   3   6        4.56        7.26      2.54 o 
   6   3   6        2.54        7.17      6.27 o 
   7   3   6       96.50       93.84      6.65 o 
 -10   4   6       37.05       53.33      7.15 o 
  -9   4   6       11.17       14.16      2.56 o 
  -8   4   6       32.27       24.90      7.27 o 
  -7   4   6       19.69       10.80      2.41 o 
  -6   4   6      995.33      886.41     29.69 o 
  -5   4   6     2917.71     3057.67     46.91 o 
  -4   4   6      633.35      623.15     11.90 o 
  -3   4   6      836.68      849.26     11.81 o 
  -2   4   6     2602.26     2707.16     32.96 o 
  -1   4   6      938.57      911.55     11.30 o 
   0   4   6      195.92      234.11      6.06 o 
   1   4   6        7.88        7.87      1.34 o 
   2   4   6      193.24      228.83      5.41 o 
   3   4   6      232.20      231.63      5.69 o 
   4   4   6        5.85        7.85      2.07 o 
   5   4   6       53.69       42.00      4.36 o 
   6   4   6       17.98       19.76      3.71 o 
  -9   5   6        0.00       -1.02      3.33 o 
  -8   5   6       14.38        6.01      2.61 o 
  -7   5   6       47.85       66.08      5.20 o 
  -6   5   6      420.71      378.96      8.64 o 
  -5   5   6      300.03      262.47      6.76 o 
  -4   5   6     1425.78     1455.08     24.13 o 
  -3   5   6     1504.85     1461.80     20.59 o 
  -2   5   6      544.58      488.23      8.46 o 
  -1   5   6      485.81      530.80      7.97 o 
   0   5   6      414.29      369.81      6.17 o 
   1   5   6      421.97      407.88     11.51 o 
   2   5   6      121.85      118.95      3.89 o 
   3   5   6        1.66        1.66      1.41 o 
   4   5   6       36.97       37.85      3.37 o 
   5   5   6       33.47       32.38      4.08 o 
   6   5   6        4.46        6.36      3.41 o 
  -9   6   6      113.81      131.49     10.11 o 
  -8   6   6       58.90       76.06      7.93 o 
  -7   6   6       28.06       39.91      5.94 o 
  -6   6   6       45.02       40.06      2.94 o 
  -5   6   6      329.72      332.53      7.97 o 
  -4   6   6       75.05       48.47      3.14 o 
  -3   6   6       30.93       40.83      2.29 o 
  -2   6   6        0.99        1.35      1.58 o 
  -1   6   6     1050.10     1055.46     15.82 o 
   0   6   6      458.28      513.10      9.19 o 
   1   6   6        0.41        1.66      1.23 o 
   2   6   6      210.94      197.89      5.34 o 
   3   6   6      748.18      715.78     12.64 o 
   4   6   6       65.75       81.94      4.65 o 
   5   6   6        2.16        0.31      2.17 o 
  -8   7   6       13.95        9.40      4.08 o 
  -7   7   6      288.77      301.52     15.06 o 
  -6   7   6      425.74      449.36     12.82 o 
  -5   7   6      284.55      308.19      9.97 o 
  -4   7   6       31.00       47.04      4.29 o 
  -3   7   6      484.50      483.16      8.80 o 
  -2   7   6      535.25      536.62      9.51 o 
  -1   7   6      330.91      363.38      6.41 o 
   0   7   6        9.64       18.12      1.94 o 
   1   7   6      206.48      215.42      5.59 o 
   2   7   6      142.57      151.04      4.80 o 
   3   7   6       36.93       43.19      3.19 o 
   4   7   6       96.29       91.07      6.94 o 
   5   7   6      131.75      162.34      6.87 o 
  -8   8   6      171.85      194.41     12.73 o 
  -7   8   6      453.85      465.68     19.79 o 
  -6   8   6        6.37        6.09      2.54 o 
  -5   8   6      216.93      175.40      7.47 o 
  -4   8   6      260.90      291.48     10.42 o 
  -3   8   6       59.73       52.01      4.22 o 
  -2   8   6       90.78       63.24      3.51 o 
  -1   8   6       38.98       39.98      2.56 o 
   0   8   6        3.07        2.94      1.48 o 
   1   8   6       31.04       44.32      2.97 o 
   2   8   6        2.43        0.44      1.59 o 
   3   8   6       25.26       29.29      3.44 o 
   4   8   6       55.30       43.21      5.06 o 
  -7   9   6       19.71       18.09      4.56 o 
  -6   9   6      209.06      232.93      9.09 o 
  -5   9   6      417.00      421.74     12.87 o 
  -4   9   6      188.06      211.48      8.44 o 
  -3   9   6        7.45        5.29      3.79 o 
  -2   9   6      113.88      115.48      6.37 o 
  -1   9   6      116.17      118.54      4.21 o 
   0   9   6       13.02       17.25      3.53 o 
   1   9   6        4.53        8.32      1.96 o 
   2   9   6      134.02      140.90      6.35 o 
   3   9   6       44.56       55.66      7.62 o 
  -6  10   6      247.45      257.59     15.76 o 
  -5  10   6       41.78       36.23      4.25 o 
  -4  10   6       21.88       16.20      6.03 o 
  -3  10   6      347.42      347.44     11.41 o 
  -2  10   6      417.29      450.78     13.66 o 
  -1  10   6       32.23       29.50      3.20 o 
   0  10   6       70.49       62.84      4.28 o 
   1  10   6      137.18      150.86      6.70 o 
   2  10   6       48.31       63.08      3.94 o 
  -6  11   6       28.77       21.67      5.66 o 
  -5  11   6       52.27       69.61     13.56 o 
  -4  11   6       81.86      113.28      8.50 o 
  -3  11   6      153.23      173.86     12.14 o 
  -2  11   6        0.40       -0.22      2.83 o 
  -1  11   6       78.67       94.49      6.57 o 
   0  11   6       90.29      111.14      5.63 o 
   1  11   6       18.92       13.61      2.88 o 
  -1 -16   7        1.32        0.56      4.26 o 
   0 -16   7       67.63       73.51      9.03 o 
   1 -16   7       11.61       24.20      6.20 o 
   2 -16   7        9.96        4.47      4.08 o 
  -3 -15   7        9.94        5.97      2.43 o 
  -2 -15   7       56.80       66.78      4.96 o 
  -1 -15   7       77.48       86.20      4.49 o 
   0 -15   7       52.37       30.70      3.43 o 
   1 -15   7        0.01       -1.13      1.90 o 
   2 -15   7       29.85       25.41      2.92 o 
   3 -15   7       42.53       41.14      4.28 o 
   4 -15   7      102.98       98.22      7.30 o 
  -4 -14   7        2.46        1.69      2.52 o 
  -3 -14   7      131.05      111.43      4.84 o 
  -2 -14   7      173.54      174.08      5.10 o 
  -1 -14   7        5.42        7.90      2.09 o 
   0 -14   7       44.60       35.10      3.00 o 
   1 -14   7       19.43       17.36      2.45 o 
   2 -14   7       41.54       48.21      3.46 o 
   3 -14   7       34.18       46.54      3.52 o 
   4 -14   7        1.05        0.45      2.05 o 
   5 -14   7      101.37      111.77      7.38 o 
  -5 -13   7        3.25        2.67      3.49 o 
  -4 -13   7       46.52       64.53      3.82 o 
  -3 -13   7       74.11       89.47      4.24 o 
  -2 -13   7       40.59       38.95      3.15 o 
  -1 -13   7      143.18      141.23     10.70 o 
   0 -13   7      674.67      739.87     13.32 o 
   1 -13   7      255.12      248.26      6.58 o 
   2 -13   7        0.00       -0.04      1.52 o 
   3 -13   7       68.72       69.05      3.71 o 
   4 -13   7      280.78      294.70      7.45 o 
   5 -13   7       35.68       23.00      7.71 o 
   6 -13   7        0.02        1.12      4.21 o 
  -6 -12   7      119.35      164.44     11.17 o 
  -5 -12   7      209.65      223.93      9.18 o 
  -4 -12   7       78.18       77.69      4.87 o 
  -3 -12   7      157.10      177.93      4.72 o 
  -2 -12   7      137.34      136.82      4.09 o 
  -1 -12   7      460.81      424.98      8.77 o 
   0 -12   7      161.92      147.50      4.79 o 
   1 -12   7      227.74      227.39      7.22 o 
   2 -12   7      418.99      370.36      8.09 o 
   3 -12   7      697.19      676.76     12.32 o 
   4 -12   7       51.25       59.33      4.31 o 
   5 -12   7       32.77       37.67      4.41 o 
   6 -12   7       82.32       83.79      9.71 o 
  -7 -11   7       41.65       33.28      6.85 o 
  -6 -11   7       29.01       42.16      6.29 o 
  -5 -11   7        1.99        1.38      2.44 o 
  -4 -11   7      124.15      100.65      3.68 o 
  -3 -11   7       60.57       69.78      2.95 o 
  -2 -11   7        5.23       10.14      2.00 o 
  -1 -11   7       59.95       58.70      3.02 o 
   0 -11   7       53.90       43.08      2.68 o 
   1 -11   7      184.67      208.22      5.45 o 
   2 -11   7      709.62      639.86     11.42 o 
   3 -11   7      250.49      251.87      6.31 o 
   4 -11   7      179.61      182.01      7.30 o 
   5 -11   7      368.10      363.01     16.63 o 
   6 -11   7      127.51      131.18     15.09 o 
   7 -11   7       13.54       20.46      5.66 o 
  -7 -10   7       81.54       86.41      7.62 o 
  -6 -10   7        0.43       -0.42      1.89 o 
  -5 -10   7      142.30      174.85      5.14 o 
  -4 -10   7       55.14       73.57      2.66 o 
  -3 -10   7        4.12        9.85      2.24 o 
  -2 -10   7       49.44       63.39      2.66 o 
  -1 -10   7      142.31      135.22      4.07 o 
   0 -10   7        4.66        2.72      1.19 o 
   1 -10   7        0.75        0.32      1.02 o 
   2 -10   7       18.91       29.03      2.25 o 
   3 -10   7     1298.93     1332.48     20.04 o 
   4 -10   7      496.30      435.64      8.69 o 
   5 -10   7       29.35       52.58      4.52 o 
   6 -10   7       43.27       50.82      4.75 o 
   7 -10   7      140.07      145.55     11.13 o 
  -8  -9   7       18.17       12.13      3.57 o 
  -7  -9   7        7.98        5.99      4.03 o 
  -6  -9   7      223.81      221.16      6.81 o 
  -5  -9   7      558.06      626.45     11.06 o 
  -4  -9   7       71.81       78.98      2.45 o 
  -3  -9   7      258.65      276.72      4.50 o 
  -2  -9   7      637.85      590.52     10.20 o 
  -1  -9   7      320.80      266.27      7.14 o 
   0  -9   7       20.28       12.42      1.75 o 
   1  -9   7        7.85        7.40      1.43 o 
   2  -9   7      362.46      332.91      6.82 o 
   3  -9   7       46.01       56.90      2.81 o 
   4  -9   7      108.31      122.82      4.03 o 
   5  -9   7      114.27      105.69      6.75 o 
   6  -9   7       30.29       39.78      6.33 o 
   7  -9   7       97.46      105.66      9.92 o 
  -8  -8   7        0.63        0.13      3.11 o 
  -7  -8   7       32.46       31.15      4.20 o 
  -6  -8   7      308.55      311.32     17.85 o 
  -5  -8   7        4.22        2.74      1.02 o 
  -4  -8   7        0.76        1.38      0.70 o 
  -3  -8   7      391.61      424.84      6.45 o 
  -2  -8   7      933.34      926.32     12.54 o 
  -1  -8   7       69.01       86.24      5.02 o 
   0  -8   7      595.50      589.63      9.81 o 
   1  -8   7     2402.41     2399.73     32.53 o 
   2  -8   7      245.21      250.81      5.52 o 
   3  -8   7       90.60       87.87      2.84 o 
   4  -8   7       43.16       55.53      2.72 o 
   5  -8   7       13.64        8.98      2.53 o 
   6  -8   7        0.55        1.04      3.35 o 
   7  -8   7        0.79        1.25      3.50 o 
   8  -8   7       39.17       41.36      7.48 o 
  -9  -7   7       17.42       10.98      3.49 o 
  -8  -7   7       79.77       86.42      6.15 o 
  -7  -7   7       18.21       10.54      2.97 o 
  -6  -7   7      196.43      192.04      9.58 o 
  -5  -7   7       80.22       91.36      2.11 o 
  -4  -7   7        2.36        5.18      0.84 o 
  -3  -7   7      120.31      136.20      2.79 o 
  -2  -7   7        8.11       12.19      0.98 o 
  -1  -7   7     1148.04     1247.54     14.42 o 
   0  -7   7     1693.13     1684.36     29.00 o 
   1  -7   7      840.04      886.44     13.42 o 
   2  -7   7      939.82     1053.72     14.29 o 
   3  -7   7      214.43      181.26      4.36 o 
   4  -7   7       92.07      115.12      3.29 o 
   5  -7   7        9.10        3.85      2.00 o 
   6  -7   7       43.07       47.91      6.50 o 
   7  -7   7       28.37       23.08      5.49 o 
   8  -7   7       29.74       35.24      6.96 o 
  -9  -6   7       51.22       35.53      4.74 o 
  -8  -6   7       25.44       17.41      4.11 o 
  -7  -6   7      195.18      199.40      8.23 o 
  -6  -6   7      127.79      134.19      4.93 o 
  -5  -6   7      179.59      169.34      3.43 o 
  -4  -6   7        0.58        6.12      0.66 o 
  -3  -6   7      286.99      238.57      3.47 o 
  -2  -6   7      648.88      678.27      8.68 o 
  -1  -6   7      151.46      153.15      2.65 o 
   0  -6   7       93.28       78.51      2.02 o 
   1  -6   7     1275.46     1254.19     23.50 o 
   2  -6   7     1395.83     1462.21     16.92 o 
   3  -6   7      699.90      692.84     10.15 o 
   4  -6   7        7.73       12.99      1.67 o 
   5  -6   7      204.50      211.63      8.29 o 
   6  -6   7      322.24      368.42     16.53 o 
   7  -6   7       62.77       42.01      6.63 o 
   8  -6   7       32.01       32.61      6.50 o 
  -9  -5   7        4.81        8.03      3.38 o 
  -8  -5   7       12.02        3.20      6.44 o 
  -7  -5   7      211.84      219.82      8.50 o 
  -6  -5   7       31.81       36.53      2.80 o 
  -5  -5   7       38.54       28.31      1.71 o 
  -4  -5   7      157.14      131.42      2.47 o 
  -3  -5   7     1552.31     1635.85     16.35 o 
  -2  -5   7       54.19       52.12      1.40 o 
  -1  -5   7      228.00      198.81      3.04 o 
   0  -5   7      925.73     1009.80     11.01 o 
   1  -5   7      978.68     1041.73     12.43 o 
   2  -5   7      122.11      110.90      2.51 o 
   3  -5   7      169.45      190.11      3.97 o 
   4  -5   7      447.92      450.63      7.35 o 
   5  -5   7      201.54      203.73      8.07 o 
   6  -5   7       26.78       35.01      5.66 o 
   7  -5   7       34.21       43.61      6.91 o 
   8  -5   7       94.73       97.91      9.81 o 
 -10  -4   7        6.40        2.62      3.00 o 
  -9  -4   7       91.03       88.83      6.47 o 
  -8  -4   7      268.90      231.27     15.60 o 
  -7  -4   7       89.52       94.10      6.50 o 
  -6  -4   7       36.20       42.13      3.42 o 
  -5  -4   7      498.94      533.57      9.38 o 
  -4  -4   7      154.31      143.06      2.82 o 
  -3  -4   7        9.03        4.75      0.66 o 
  -2  -4   7      701.59      758.43      8.88 o 
  -1  -4   7      322.05      440.18      5.20 o 
   0  -4   7       95.26      234.73      4.03 o 
   1  -4   7       20.84       19.23      2.21 o 
   2  -4   7       19.52       24.33      1.55 o 
   3  -4   7      264.10      234.48      4.33 o 
   4  -4   7       36.46       32.06      2.39 o 
   5  -4   7       69.16       71.18      4.48 o 
   6  -4   7      163.68      148.32      8.39 o 
   7  -4   7      257.22      293.48     15.15 o 
   8  -4   7       22.17       15.75      5.49 o 
 -10  -3   7        0.76        0.80      3.05 o 
  -9  -3   7       12.81       12.08      3.46 o 
  -8  -3   7        4.20        7.84      2.94 o 
  -7  -3   7      108.94       99.69      5.20 o 
  -6  -3   7       66.31       64.18      4.01 o 
  -5  -3   7      358.81      365.52      7.07 o 
  -4  -3   7       31.33       28.88      1.45 o 
  -3  -3   7      315.73      311.59      4.38 o 
  -2  -3   7     1142.35     1161.00     12.63 o 
  -1  -3   7     2996.62     3068.58     33.93 o 
   0  -3   7      499.59      540.68      6.37 o 
   1  -3   7       38.35       36.90      1.45 o 
   2  -3   7      167.29      106.56      3.31 o 
   3  -3   7       37.66       25.19      1.44 o 
   4  -3   7      214.55      222.18      5.92 o 
   5  -3   7      271.59      297.10      9.36 o 
   6  -3   7      460.24      421.56     12.43 o 
   7  -3   7       12.77        4.83      2.51 o 
   8  -3   7      168.92      168.61     12.01 o 
 -10  -2   7        4.24        9.41      6.42 o 
  -9  -2   7        1.52        6.64      3.01 o 
  -8  -2   7      266.09      272.26      7.81 o 
  -7  -2   7        1.93        1.99      1.75 o 
  -6  -2   7       10.96        8.98      2.07 o 
  -5  -2   7       25.18       51.74      2.40 o 
  -4  -2   7      447.29      572.49      8.30 o 
  -3  -2   7     1396.91     1451.00     15.76 o 
  -2  -2   7     1055.42      886.36      9.99 o 
  -1  -2   7        1.09        1.14      0.51 o 
   0  -2   7     4235.40     4346.35     47.25 o 
   1  -2   7     1893.98     1710.29     19.09 o 
   2  -2   7       39.10       55.38      1.68 o 
   3  -2   7       24.80       23.37      2.82 o 
   4  -2   7       36.04       45.07      3.94 o 
   5  -2   7        8.17       11.95      2.45 o 
   6  -2   7       65.23       82.86      5.42 o 
   7  -2   7       17.99        9.34      4.60 o 
   8  -2   7       33.29       41.53      7.49 o 
 -10  -1   7       65.08       56.25      5.76 o 
  -9  -1   7       52.73       53.26      5.13 o 
  -8  -1   7        0.96        6.99      2.68 o 
  -7  -1   7        0.49        0.02      1.80 o 
  -6  -1   7       55.97       61.37      8.31 o 
  -5  -1   7      135.90      135.21      3.81 o 
  -4  -1   7     1606.23     1666.58     20.97 o 
  -3  -1   7      136.68      172.63      3.26 o 
  -2  -1   7     1284.97     1536.20     17.81 o 
  -1  -1   7      142.18       29.39      1.17 o 
   0  -1   7     1578.45     1739.75     16.90 o 
   1  -1   7      252.34      298.58      4.12 o 
   2  -1   7      545.59      520.45      6.41 o 
   3  -1   7      182.39      153.07      4.64 o 
   4  -1   7      580.00      599.34     14.70 o 
   5  -1   7       91.14       80.61      4.94 o 
   6  -1   7      153.55      176.02      8.02 o 
   7  -1   7        0.73        0.55      2.55 o 
 -10   0   7       66.50       61.31      5.94 o 
  -9   0   7        7.30        9.38      3.07 o 
  -8   0   7        2.04        3.20      2.31 o 
  -7   0   7       11.59       14.61      2.64 o 
  -6   0   7      278.57      277.01      8.57 o 
  -5   0   7      261.88      240.00      5.38 o 
  -4   0   7        6.97        5.03      0.95 o 
  -3   0   7     2734.82     2848.80     34.09 o 
  -2   0   7     2503.69     2500.48     28.10 o 
  -1   0   7      140.15      116.12      2.55 o 
   0   0   7      178.50      231.66      3.55 o 
   1   0   7     1380.50     1316.31     15.23 o 
   2   0   7      141.84      183.28      4.43 o 
   3   0   7       14.52       29.56      2.36 o 
   4   0   7       97.76       92.33      4.91 o 
   5   0   7      363.29      347.70     16.79 o 
   6   0   7       11.81       17.30      3.31 o 
   7   0   7       26.91       17.84      3.44 o 
 -10   1   7       12.61       16.84      3.89 o 
  -9   1   7       45.88       62.29      4.25 o 
  -8   1   7      220.10      175.22      7.64 o 
  -7   1   7      388.12      427.57     11.84 o 
  -6   1   7        2.83        7.11      2.10 o 
  -5   1   7      355.48      367.42      8.17 o 
  -4   1   7      977.19      922.65     23.52 o 
  -3   1   7      230.24      156.99      3.50 o 
  -2   1   7       10.16       12.50      1.17 o 
  -1   1   7        4.10        5.86      0.97 o 
   0   1   7     1094.61      953.85     10.06 o 
   1   1   7      218.79      231.30      5.09 o 
   2   1   7        1.48        3.38      1.24 o 
   3   1   7      294.41      286.37      7.10 o 
   4   1   7      871.62      894.82     20.37 o 
   5   1   7       49.12       54.69      8.45 o 
   6   1   7        1.83        2.44      3.76 o 
   7   1   7      122.88      149.72      7.78 o 
 -10   2   7       26.38       38.37      4.93 o 
  -9   2   7       69.90       98.18     13.97 o 
  -8   2   7      219.08      189.31      7.71 o 
  -7   2   7        0.33        2.27      2.03 o 
  -6   2   7      195.72      197.01     18.42 o 
  -5   2   7     1079.48     1203.44     20.48 o 
  -4   2   7      317.49      324.11      6.74 o 
  -3   2   7       79.92       61.18      2.92 o 
  -2   2   7      187.24      146.62      3.43 o 
  -1   2   7      617.51      641.60      8.41 o 
   0   2   7      359.84      519.33      7.00 o 
   1   2   7      207.50      184.51      5.21 o 
   2   2   7        2.54        5.87      1.48 o 
   3   2   7      444.50      473.43     10.16 o 
   4   2   7        0.68       -1.56      1.79 o 
   5   2   7      329.60      355.77     11.34 o 
   6   2   7      152.72      160.72      7.69 o 
   7   2   7      104.97      139.12      7.76 o 
 -10   3   7       24.14       23.20      3.47 o 
  -9   3   7       24.19       27.84      7.01 o 
  -8   3   7       47.54       40.41      4.17 o 
  -7   3   7      225.42      258.53     11.33 o 
  -6   3   7      655.47      614.72     12.17 o 
  -5   3   7      199.52      207.25      5.81 o 
  -4   3   7      677.00      727.98     13.59 o 
  -3   3   7      644.28      614.84     10.65 o 
  -2   3   7      548.01      579.66     14.67 o 
  -1   3   7        4.99       -0.04      0.75 o 
   0   3   7      452.22      430.32      6.32 o 
   1   3   7       23.76       16.05      2.01 o 
   2   3   7       71.49       73.34      3.05 o 
   3   3   7      121.90      107.44      4.36 o 
   4   3   7       79.61       93.69      5.50 o 
   5   3   7        0.77       -0.20      3.91 o 
   6   3   7        0.18       -0.03      2.54 o 
  -9   4   7       21.56       15.13      3.34 o 
  -8   4   7      266.47      286.87      9.90 o 
  -7   4   7        8.91       14.58      2.95 o 
  -6   4   7        6.44        2.64      1.53 o 
  -5   4   7     1016.05      891.51     16.29 o 
  -4   4   7      845.41      839.10     15.42 o 
  -3   4   7        3.33        3.24      1.46 o 
  -2   4   7      151.13      218.41      7.44 o 
  -1   4   7      527.06      564.41      8.80 o 
   0   4   7      570.71      565.64      9.59 o 
   1   4   7      382.55      395.44      7.62 o 
   2   4   7       25.89       24.23      2.17 o 
   3   4   7      483.91      486.50      9.40 o 
   4   4   7       17.66       20.35      3.30 o 
   5   4   7       11.41       10.91      3.09 o 
   6   4   7       49.76       60.45      5.51 o 
  -9   5   7      142.29      143.61     10.70 o 
  -8   5   7       50.27       30.11      3.84 o 
  -7   5   7       18.56       15.58      2.96 o 
  -6   5   7      414.03      431.78      9.80 o 
  -5   5   7      756.99      733.93     14.20 o 
  -4   5   7      118.23      132.33      4.73 o 
  -3   5   7       64.21       64.65      3.34 o 
  -2   5   7      469.53      538.06     11.04 o 
  -1   5   7      546.33      589.23     10.59 o 
   0   5   7        1.79        0.43      0.95 o 
   1   5   7       81.62      101.87      3.64 o 
   2   5   7      593.75      564.40     10.36 o 
   3   5   7      217.13      212.03      6.34 o 
   4   5   7       10.48        6.79      2.28 o 
   5   5   7       52.52       55.68      5.29 o 
  -8   6   7       60.52       63.92      7.74 o 
  -7   6   7      186.54      161.72     10.65 o 
  -6   6   7       18.15       26.44      2.71 o 
  -5   6   7       55.53       42.45      3.07 o 
  -4   6   7        2.67        3.15      1.56 o 
  -3   6   7      375.64      322.00     16.59 o 
  -2   6   7      715.74      681.69     13.34 o 
  -1   6   7       20.07       19.84      1.93 o 
   0   6   7       72.39       78.47      3.25 o 
   1   6   7      129.62      110.22      3.93 o 
   2   6   7        5.70        1.01      1.52 o 
   3   6   7       48.19       67.33      3.60 o 
   4   6   7       11.65        6.27      2.33 o 
   5   6   7       50.60       54.23      8.83 o 
  -8   7   7       87.07      112.67     10.13 o 
  -7   7   7       95.15      104.50      9.08 o 
  -6   7   7      123.14      110.54      6.12 o 
  -5   7   7      193.37      210.67     14.38 o 
  -4   7   7       55.89       68.29      3.83 o 
  -3   7   7      121.70      130.21      6.86 o 
  -2   7   7      145.89      158.63      5.37 o 
  -1   7   7      325.68      358.41     10.88 o 
   0   7   7       92.33       88.06      7.38 o 
   1   7   7        0.88        2.97      1.61 o 
   2   7   7      244.15      250.31      6.52 o 
   3   7   7      200.37      199.26      6.93 o 
   4   7   7       56.11       56.18      4.41 o 
  -7   8   7      170.74      157.87     10.87 o 
  -6   8   7      565.17      636.80     17.15 o 
  -5   8   7      264.16      253.71     12.85 o 
  -4   8   7        4.51        4.74      2.41 o 
  -3   8   7      509.47      521.20     15.23 o 
  -2   8   7      128.97      126.58      6.16 o 
  -1   8   7       44.54       34.89      4.49 o 
   0   8   7       30.88       39.83      3.38 o 
   1   8   7       31.33       41.17      3.06 o 
   2   8   7       13.96       16.24      2.43 o 
   3   8   7        2.49        4.40      2.27 o 
  -6   9   7       22.58       35.65      4.32 o 
  -5   9   7        0.46        2.84      2.29 o 
  -4   9   7       47.46       48.97     12.51 o 
  -3   9   7      191.48      210.23      8.54 o 
  -2   9   7       15.63       14.33      4.54 o 
  -1   9   7       22.13       28.03      3.80 o 
   0   9   7       29.86       33.07      4.24 o 
   1   9   7      119.68      131.19      5.01 o 
   2   9   7        3.04        3.49      1.96 o 
  -6  10   7       74.65       90.28      8.86 o 
  -5  10   7      151.85      138.98      7.41 o 
  -4  10   7       33.69       35.27      4.40 o 
  -3  10   7        0.30        6.61      4.24 o 
  -2  10   7       39.30       32.17      6.22 o 
  -1  10   7       95.26       96.37      9.55 o 
   0  10   7       63.86       79.28      9.05 o 
   1  10   7        3.27        3.31      3.02 o 
  -5  11   7        9.43        6.37      4.73 o 
  -4  11   7       44.32       21.98      8.03 o 
  -3  11   7       57.34       64.76      8.51 o 
  -2  11   7       27.17       44.77      6.96 o 
  -1 -16   8        0.29       -1.79      4.45 o 
   0 -16   8       21.91        7.04      4.95 o 
   1 -16   8       38.74       37.81      7.37 o 
   2 -16   8        7.20        1.19      4.41 o 
  -3 -15   8       31.27       35.26      3.45 o 
  -2 -15   8        1.41       -0.78      1.60 o 
  -1 -15   8       18.02       18.73      3.39 o 
   0 -15   8       53.87       67.62      4.07 o 
   1 -15   8       20.14       29.46      3.83 o 
   2 -15   8       17.04        9.91      2.72 o 
   3 -15   8       26.79       28.84      3.64 o 
   4 -15   8       93.56       88.74      5.40 o 
  -4 -14   8       27.69       24.34      3.00 o 
  -3 -14   8       20.02       24.38      4.04 o 
  -2 -14   8      123.48      138.82      4.57 o 
  -1 -14   8       18.25       14.31      2.42 o 
   0 -14   8       28.70       21.13      3.28 o 
   1 -14   8       32.19       23.44      2.67 o 
   2 -14   8        9.68        8.46      2.05 o 
   3 -14   8      120.66      115.77      4.85 o 
   4 -14   8       42.02       39.29      4.04 o 
   5 -14   8       87.38       71.35      8.69 o 
  -4 -13   8        7.75        3.90      1.97 o 
  -3 -13   8      105.30       80.24      3.52 o 
  -2 -13   8       71.27       92.03      3.71 o 
  -1 -13   8       54.05       68.26      4.63 o 
   0 -13   8        0.50       -1.14      1.75 o 
   1 -13   8       39.79       45.82      3.18 o 
   2 -13   8       78.14       88.43      4.10 o 
   3 -13   8       65.27       71.55      3.85 o 
   4 -13   8        0.33        0.55      1.78 o 
   5 -13   8        1.46        3.37      4.11 o 
  -4 -12   8      100.96      110.34      4.98 o 
  -3 -12   8       14.34       10.31      2.04 o 
  -2 -12   8       16.24       12.59      1.74 o 
  -1 -12   8      196.61      210.90      5.77 o 
   0 -12   8     1006.68      995.41     16.24 o 
   1 -12   8      438.69      413.73      8.73 o 
   2 -12   8        3.65        6.27      2.18 o 
   3 -12   8      178.42      182.87      5.56 o 
   4 -12   8       85.25       81.04      4.75 o 
   5 -12   8        2.68        2.15      2.23 o 
   6 -12   8       20.52       16.60      3.77 o 
  -4 -11   8        0.82        1.49      1.31 o 
  -3 -11   8       87.30       70.69      3.03 o 
  -2 -11   8        1.23        2.42      1.21 o 
  -1 -11   8      125.76      129.12      6.81 o 
   0 -11   8       93.19       74.41      4.10 o 
   1 -11   8      126.49      111.21      4.05 o 
   2 -11   8      199.05      199.55      5.44 o 
   3 -11   8      600.16      585.00     10.91 o 
   4 -11   8       57.38       50.85      3.16 o 
   5 -11   8       16.00        8.32      2.81 o 
   6 -11   8       19.31       29.01      4.24 o 
  -7 -10   8      110.64      107.79      6.81 o 
  -6 -10   8        0.79       -1.61      3.21 o 
  -5 -10   8        0.56       -3.20      3.20 o 
  -4 -10   8       53.01       55.61      2.60 o 
  -3 -10   8      103.61      133.98      3.76 o 
  -2 -10   8      438.28      439.26      7.59 o 
  -1 -10   8       21.71       23.14      1.88 o 
   0 -10   8        2.77        4.82      1.29 o 
   1 -10   8       92.77      118.33      5.13 o 
   2 -10   8      141.70      121.40      4.06 o 
   3 -10   8       36.23       38.70      2.65 o 
   4 -10   8        7.70        9.15      1.77 o 
   5 -10   8      232.57      191.32      9.52 o 
   6 -10   8       53.11       66.77      7.71 o 
   7 -10   8        0.43        2.16      4.34 o 
  -8  -9   8       44.07       38.16      5.70 o 
  -7  -9   8       10.41        7.61      3.12 o 
  -6  -9   8        2.37        3.28      2.41 o 
  -5  -9   8      293.81      299.26      6.73 o 
  -4  -9   8       75.57       78.11      2.62 o 
  -3  -9   8      124.99      122.34      3.98 o 
  -2  -9   8      165.00      155.22      5.52 o 
  -1  -9   8      888.81      893.84     14.27 o 
   0  -9   8      228.74      225.53      5.27 o 
   1  -9   8        5.08        5.87      1.30 o 
   2  -9   8      185.80      176.95      4.74 o 
   3  -9   8      227.72      246.04      5.86 o 
   4  -9   8        5.78        2.44      1.36 o 
   5  -9   8        0.08        1.17      2.17 o 
   6  -9   8        3.63        1.56      3.76 o 
   7  -9   8       36.72       32.89      6.63 o 
  -8  -8   8        5.43        2.78      2.78 o 
  -7  -8   8       22.49       10.26      3.10 o 
  -6  -8   8      145.80      153.67      7.00 o 
  -5  -8   8      239.89      226.01      3.98 o 
  -4  -8   8        1.52        0.31      0.97 o 
  -3  -8   8      165.41      133.34      3.48 o 
  -2  -8   8      681.73      696.87     10.01 o 
  -1  -8   8      731.62      729.30     10.52 o 
   0  -8   8        0.27        1.04      0.76 o 
   1  -8   8       27.81       30.85      2.06 o 
   2  -8   8      182.10      157.94      4.28 o 
   3  -8   8       53.12       42.77      2.21 o 
   4  -8   8        2.89        7.48      1.57 o 
   5  -8   8       11.06       16.29      2.92 o 
   6  -8   8      183.83      174.81     11.32 o 
   7  -8   8      133.04      133.17     11.02 o 
  -9  -7   8        0.12       -2.20      2.81 o 
  -8  -7   8       52.95       39.77      4.76 o 
  -7  -7   8       89.16       89.87      6.32 o 
  -6  -7   8       90.00       98.18      3.76 o 
  -5  -7   8      145.24      158.13      3.16 o 
  -4  -7   8        1.11        2.58      1.00 o 
  -3  -7   8      902.91      954.42     13.00 o 
  -2  -7   8      918.51      963.00     13.01 o 
  -1  -7   8       35.88       37.31      1.62 o 
   0  -7   8      601.70      618.50      8.14 o 
   1  -7   8     1099.37     1049.94     16.06 o 
   2  -7   8      401.81      409.93      7.26 o 
   3  -7   8       90.85       73.13      3.24 o 
   4  -7   8       29.14       23.76      2.40 o 
   5  -7   8      110.85      102.99      8.00 o 
   6  -7   8       96.13      119.39      9.55 o 
   7  -7   8       23.19       28.91      5.94 o 
  -9  -6   8       61.84       67.84     10.25 o 
  -8  -6   8       11.24        6.93      2.95 o 
  -7  -6   8        0.25        1.59      2.46 o 
  -6  -6   8      217.13      199.65     12.19 o 
  -5  -6   8       36.02       39.11      1.54 o 
  -4  -6   8       36.08       38.59      1.44 o 
  -3  -6   8       16.72       17.89      1.31 o 
  -2  -6   8       17.74       26.16      2.28 o 
  -1  -6   8     1085.48     1142.75     14.59 o 
   0  -6   8      573.57      455.47      5.85 o 
   1  -6   8      126.07      152.38      2.87 o 
   2  -6   8      140.30      133.80      2.75 o 
   3  -6   8      475.03      460.61      8.51 o 
   4  -6   8       26.00       26.69      2.11 o 
   5  -6   8       11.01        6.20      3.15 o 
   6  -6   8       36.42       23.96      5.16 o 
   7  -6   8       27.95       27.12      6.20 o 
  -9  -5   8       29.14       30.61      4.62 o 
  -8  -5   8       53.51       43.12      4.74 o 
  -7  -5   8       37.56       52.01      5.28 o 
  -6  -5   8       24.75       18.75      6.62 o 
  -5  -5   8      308.24      371.19      5.69 o 
  -4  -5   8        8.13        8.12      1.13 o 
  -3  -5   8      373.84      325.22      4.62 o 
  -2  -5   8      718.13      714.38     13.08 o 
  -1  -5   8       85.10       61.74      2.16 o 
   0  -5   8       20.96       14.67      0.97 o 
   1  -5   8      297.40      282.98      4.53 o 
   2  -5   8     1022.87      966.68     11.88 o 
   3  -5   8      570.44      654.51      8.81 o 
   4  -5   8       62.40       70.63      3.02 o 
   5  -5   8      410.88      400.94     16.70 o 
   6  -5   8      380.96      412.48     18.06 o 
   7  -5   8       11.43       16.31      5.29 o 
 -10  -4   8        5.64       -0.73      2.83 o 
  -9  -4   8       28.66       11.99      3.44 o 
  -8  -4   8       96.95      126.50      6.98 o 
  -7  -4   8      517.51      485.03     13.04 o 
  -6  -4   8        0.36       -0.57      2.65 o 
  -5  -4   8        2.84        5.90      1.17 o 
  -4  -4   8     1753.20     1885.16     21.29 o 
  -3  -4   8     2992.14     3169.62     32.38 o 
  -2  -4   8       13.51        2.97      0.69 o 
  -1  -4   8      103.99       47.73      1.69 o 
   0  -4   8      525.28      670.09      9.16 o 
   1  -4   8       43.92       33.04      1.90 o 
   2  -4   8       16.02       22.15      1.95 o 
   3  -4   8      182.28      179.62      3.82 o 
   4  -4   8      239.23      256.82      6.67 o 
   5  -4   8      425.33      490.68     13.27 o 
   6  -4   8       10.82        9.21      4.34 o 
   7  -4   8       97.92       73.92      8.47 o 
 -10  -3   8        8.99        7.90      3.52 o 
  -9  -3   8        2.16        3.49      2.65 o 
  -8  -3   8      160.72      172.00      6.21 o 
  -7  -3   8       15.21       10.24      2.55 o 
  -6  -3   8      237.03      231.51      7.82 o 
  -5  -3   8      457.70      427.79      9.24 o 
  -4  -3   8       27.76       26.90      1.54 o 
  -3  -3   8       11.84        7.05      0.90 o 
  -2  -3   8     1496.87     1510.17     16.19 o 
  -1  -3   8       18.02        3.56      0.65 o 
   0  -3   8      185.12      235.68      4.88 o 
   1  -3   8      127.08      158.19      3.33 o 
   2  -3   8      276.83      277.33      6.48 o 
   3  -3   8       26.54       28.97      3.38 o 
   4  -3   8       82.85       93.21      4.82 o 
   5  -3   8        0.11        1.48      2.84 o 
   6  -3   8      268.66      319.32     10.68 o 
   7  -3   8       86.99       86.84      6.18 o 
 -10  -2   8        3.09        3.73      3.25 o 
  -9  -2   8        1.80        3.92      2.71 o 
  -8  -2   8        9.23       14.18      2.95 o 
  -7  -2   8       49.56       65.64     12.64 o 
  -6  -2   8      595.21      552.30     20.03 o 
  -5  -2   8       83.69       82.04      3.56 o 
  -4  -2   8       20.26       13.76      1.25 o 
  -3  -2   8      917.58      836.17      9.85 o 
  -2  -2   8      997.23      990.82     11.21 o 
  -1  -2   8        0.57        0.93      0.56 o 
   0  -2   8       14.08        5.32      0.97 o 
   1  -2   8      515.39      532.09     12.16 o 
   2  -2   8      125.19      174.44      4.04 o 
   3  -2   8       66.04       66.90      5.39 o 
   4  -2   8      122.75      134.13      5.87 o 
   5  -2   8      329.99      358.57     12.13 o 
   6  -2   8       49.55       65.48      7.77 o 
   7  -2   8        5.87        6.49      3.06 o 
 -10  -1   8        3.67       10.65      3.59 o 
  -9  -1   8        0.25        2.97      2.85 o 
  -8  -1   8      266.08      215.77      8.20 o 
  -7  -1   8       78.30       89.83      7.62 o 
  -6  -1   8       10.90       13.34      2.54 o 
  -5  -1   8      517.04      540.63      9.65 o 
  -4  -1   8     2132.26     2190.51     28.19 o 
  -3  -1   8      402.68      365.65      6.08 o 
  -2  -1   8      157.99      129.03      2.80 o 
  -1  -1   8      748.88      888.36     12.40 o 
   0  -1   8      855.29      824.69      9.62 o 
   1  -1   8      176.15      172.19      3.22 o 
   2  -1   8       50.52       54.12      3.85 o 
   3  -1   8       31.06       43.69      2.81 o 
   4  -1   8      222.44      230.30      8.04 o 
   5  -1   8        0.45        4.34      2.29 o 
   6  -1   8       30.40       26.94      3.90 o 
   7  -1   8        7.57        9.30      3.25 o 
 -10   0   8       11.54       10.64      3.92 o 
  -9   0   8       75.23       80.51      6.27 o 
  -8   0   8       90.10       78.48      5.23 o 
  -7   0   8       13.97       17.02      2.81 o 
  -6   0   8      123.66      119.56     13.46 o 
  -5   0   8      152.02      129.93      4.43 o 
  -4   0   8      356.80      325.48      5.82 o 
  -3   0   8      141.88       88.53      2.95 o 
  -2   0   8        6.60        8.73      1.09 o 
  -1   0   8       28.40       34.27      1.56 o 
   0   0   8      753.71      798.69     10.37 o 
   1   0   8      225.07      231.90      7.14 o 
   2   0   8      252.14      288.96      8.80 o 
   3   0   8      794.29      778.75     22.05 o 
   4   0   8      159.32      146.00      6.58 o 
   5   0   8      236.86      257.93      9.27 o 
   6   0   8       82.00       66.86      5.32 o 
   7   0   8       33.40       29.31      4.61 o 
 -10   1   8      123.79      124.97     20.74 o 
  -9   1   8       38.02       34.66      4.36 o 
  -8   1   8      134.38      132.23      6.54 o 
  -7   1   8      446.34      452.07     17.56 o 
  -6   1   8       56.11       47.08      3.80 o 
  -5   1   8       21.34       41.19      4.42 o 
  -4   1   8      259.14      252.12      6.04 o 
  -3   1   8       23.93       17.42      1.82 o 
  -2   1   8        4.54       13.32      1.29 o 
  -1   1   8      207.16      186.82      4.57 o 
   0   1   8      200.31      229.62      4.61 o 
   1   1   8      305.41      329.44     11.65 o 
   2   1   8       34.83       23.44      2.24 o 
   3   1   8       10.23       11.48      2.02 o 
   4   1   8      410.91      419.27     16.68 o 
   5   1   8      248.64      269.60     21.69 o 
   6   1   8       87.90       92.28     10.30 o 
 -10   2   8        0.01       -2.44      2.44 o 
  -9   2   8      217.11      193.65      8.30 o 
  -8   2   8      751.73      741.16     18.48 o 
  -7   2   8        2.36       13.81      2.85 o 
  -6   2   8      333.95      375.96      8.99 o 
  -5   2   8      542.42      475.90     10.18 o 
  -4   2   8      355.16      385.77     12.71 o 
  -3   2   8       48.15       69.96      2.52 o 
  -2   2   8       34.97       39.11      2.77 o 
  -1   2   8      164.56      160.31      3.81 o 
   0   2   8      101.62      108.39      3.55 o 
   1   2   8      144.27      170.12      4.41 o 
   2   2   8       23.86       21.98      3.01 o 
   3   2   8      308.12      323.35      9.37 o 
   4   2   8      132.47      105.23      5.74 o 
   5   2   8       17.28       21.35      3.51 o 
   6   2   8        5.89       11.20      3.32 o 
 -10   3   8        8.45        8.69      3.49 o 
  -9   3   8       48.02       55.14      4.98 o 
  -8   3   8      108.23       96.00      5.89 o 
  -7   3   8       27.04       28.30      3.64 o 
  -6   3   8       99.30      115.26      4.60 o 
  -5   3   8      651.87      654.55     13.00 o 
  -4   3   8       68.47       70.96      3.55 o 
  -3   3   8      158.75      154.10      5.07 o 
  -2   3   8      554.36      594.04     24.54 o 
  -1   3   8      493.74      569.37     16.28 o 
   0   3   8      288.94      295.13     10.42 o 
   1   3   8       41.83       47.58      2.55 o 
   2   3   8       24.64       29.11      2.30 o 
   3   3   8       12.54       12.96      2.36 o 
   4   3   8       75.05       58.45      7.18 o 
   5   3   8       50.61       43.08      4.64 o 
   6   3   8       73.13       82.27      7.22 o 
  -9   4   8       11.19        8.62      3.17 o 
  -8   4   8       64.93       72.54      7.68 o 
  -7   4   8       60.53       46.86      4.35 o 
  -6   4   8      433.92      493.14     11.37 o 
  -5   4   8        0.49        2.83      1.76 o 
  -4   4   8      198.88      191.08      6.23 o 
  -3   4   8      109.25      120.08      5.92 o 
  -2   4   8        5.99        2.89      1.84 o 
  -1   4   8      351.77      354.32      8.37 o 
   0   4   8       60.30       60.73      6.91 o 
   1   4   8        2.64        1.23      1.65 o 
   2   4   8       42.72       41.25      2.72 o 
   3   4   8       57.92       59.09      3.78 o 
   4   4   8       50.08       53.20      4.71 o 
   5   4   8       28.13       33.99      4.41 o 
  -8   5   8       12.43        5.92      2.88 o 
  -7   5   8        3.15        8.47      5.01 o 
  -6   5   8        3.08        1.86      1.77 o 
  -5   5   8      250.38      250.83      7.09 o 
  -4   5   8        3.97        6.10      1.85 o 
  -3   5   8        0.47        2.10      2.52 o 
  -2   5   8       13.56       10.44      2.00 o 
  -1   5   8       37.92       51.80      4.12 o 
   0   5   8       29.38       39.19      7.92 o 
   1   5   8      103.03      110.95      4.74 o 
   2   5   8      104.99      124.46      4.41 o 
   3   5   8      258.58      251.58      6.60 o 
   4   5   8       54.82       46.43      6.70 o 
   5   5   8       29.46       31.46      4.53 o 
  -8   6   8        7.37        3.24      4.26 o 
  -7   6   8        0.46        2.29      3.52 o 
  -6   6   8      134.13      133.20      5.29 o 
  -5   6   8        7.20        1.72      1.69 o 
  -4   6   8       20.85       25.13      2.73 o 
  -3   6   8        1.17       -0.13      1.50 o 
  -2   6   8       67.33       66.73      3.69 o 
  -1   6   8        4.93        0.99      2.07 o 
   0   6   8        2.14        1.71      2.11 o 
   1   6   8      252.01      272.04     13.29 o 
   2   6   8      185.13      171.51      5.36 o 
   3   6   8       11.16       11.10      2.66 o 
   4   6   8        0.70        0.20      2.80 o 
  -7   7   8      332.66      394.50     18.30 o 
  -6   7   8        0.28       -0.88      2.31 o 
  -5   7   8      125.82      118.89      8.01 o 
  -4   7   8       15.97       23.86      2.96 o 
  -3   7   8        5.86       11.32      2.18 o 
  -2   7   8        0.56        3.25      2.10 o 
  -1   7   8        5.97        8.87      2.75 o 
   0   7   8        1.16        1.44      2.17 o 
   1   7   8       55.82       56.96      5.00 o 
   2   7   8        9.97       15.98      2.81 o 
   3   7   8       27.73       32.19      5.04 o 
  -6   8   8       76.97       96.62      6.35 o 
  -5   8   8      127.24      128.05      6.94 o 
  -4   8   8        8.76        1.79      3.15 o 
  -3   8   8        6.49        2.93      1.85 o 
  -2   8   8       44.29       50.36      4.92 o 
  -1   8   8       26.20       15.53      4.41 o 
   0   8   8       11.44       13.69      3.22 o 
   1   8   8        2.70        3.05      2.55 o 
   2   8   8       41.90       30.64      4.79 o 
  -6   9   8       20.37       17.46      5.36 o 
  -5   9   8       63.05       68.73      5.63 o 
  -4   9   8        1.84       -2.04      2.21 o 
  -3   9   8       49.14       50.02      7.48 o 
  -2   9   8       36.67       47.00      7.37 o 
  -1   9   8       42.01       46.96      4.79 o 
   0   9   8       20.39       21.29      6.34 o 
   1   9   8       34.82       36.02      7.42 o 
  -6  10   8        1.72        2.83      4.56 o 
  -5  10   8       12.71       -1.43      3.57 o 
  -4  10   8        1.52        5.54      2.81 o 
  -3  10   8       11.40        7.80      5.06 o 
  -2  10   8       21.03       13.57      4.69 o 
  -1  10   8       13.50       19.99      5.70 o 
   0 -16   9       65.53       53.35      7.80 o 
   1 -16   9        2.68        5.49      4.60 o 
  -3 -15   9       24.05       24.04      4.45 o 
  -2 -15   9       58.11       56.04      3.48 o 
  -1 -15   9       19.16       32.03      2.89 o 
   0 -15   9        4.14        3.48      3.98 o 
   1 -15   9       48.42       46.28      4.19 o 
   2 -15   9       22.17       22.83      4.61 o 
   3 -15   9        6.54        4.32      2.55 o 
  -4 -14   9       32.80       44.15      5.00 o 
  -3 -14   9       63.75       73.61      4.06 o 
  -2 -14   9       18.36       17.57      2.29 o 
  -1 -14   9        6.44       13.49      2.12 o 
   0 -14   9      170.96      191.19      6.08 o 
   1 -14   9       80.23       76.41      4.09 o 
   2 -14   9        0.16       -0.40      1.73 o 
   3 -14   9       70.40       77.74      4.89 o 
   4 -14   9       95.56       91.61      5.35 o 
  -4 -13   9       66.72       53.05      5.11 o 
  -3 -13   9        2.65        3.05      1.78 o 
  -2 -13   9      132.15      122.88      4.93 o 
  -1 -13   9      325.97      301.44      6.66 o 
   0 -13   9      251.36      211.08      6.03 o 
   1 -13   9        1.22       -1.39      1.39 o 
   2 -13   9       68.49       67.97      3.74 o 
   3 -13   9       13.01       11.85      2.30 o 
   4 -13   9       43.02       48.72      3.54 o 
   5 -13   9       27.89       12.79      4.84 o 
  -4 -12   9        7.90       11.19      2.13 o 
  -3 -12   9       36.39       34.91      2.83 o 
  -2 -12   9       84.06      110.56      4.62 o 
  -1 -12   9       83.75       82.98      4.04 o 
   0 -12   9        6.16        4.56      1.69 o 
   1 -12   9      325.60      338.11      7.69 o 
   2 -12   9       46.36       51.30      3.19 o 
   3 -12   9       23.59       26.90      3.25 o 
   4 -12   9        0.37        0.81      1.73 o 
   5 -12   9       51.00       44.42      4.93 o 
  -4 -11   9      107.24      111.33      4.22 o 
  -3 -11   9        5.28        8.84      1.75 o 
  -2 -11   9       84.71       62.31      3.66 o 
  -1 -11   9      104.91       95.60      3.49 o 
   0 -11   9      174.71      169.51      4.96 o 
   1 -11   9       59.18       40.34      2.75 o 
   2 -11   9       13.16       10.41      1.86 o 
   3 -11   9       80.75       74.56      4.85 o 
   4 -11   9       54.61       63.26      5.14 o 
   5 -11   9        0.31        1.75      2.47 o 
   6 -11   9        8.76        2.96      4.28 o 
  -7 -10   9       27.88       35.12      4.74 o 
  -6 -10   9       73.00       74.67      5.49 o 
  -5 -10   9      453.25      473.19     10.89 o 
  -4 -10   9      100.48      108.26      4.73 o 
  -3 -10   9       74.95       71.43      3.40 o 
  -2 -10   9      386.10      365.67      7.76 o 
  -1 -10   9      572.54      542.84     10.17 o 
   0 -10   9       15.55       14.22      1.63 o 
   1 -10   9      101.40       95.29      3.74 o 
   2 -10   9       14.44       14.37      1.93 o 
   3 -10   9      451.39      426.80      8.65 o 
   4 -10   9        9.81        9.01      1.93 o 
   5 -10   9        5.74        9.93      2.89 o 
   6 -10   9       52.89       49.79      7.20 o 
  -8  -9   9       19.43       18.90      4.22 o 
  -7  -9   9       22.70       27.33      4.29 o 
  -6  -9   9       67.66       77.43     11.20 o 
  -5  -9   9      275.28      272.46      4.70 o 
  -4  -9   9      113.29      105.62      3.33 o 
  -3  -9   9      929.42      928.44     16.79 o 
  -2  -9   9     1226.63     1210.95     18.48 o 
  -1  -9   9       57.41       55.78      2.90 o 
   0  -9   9      563.62      564.46     10.23 o 
   1  -9   9       98.75      113.42      3.74 o 
   2  -9   9       50.95       53.78      2.80 o 
   3  -9   9      194.36      189.74      6.17 o 
   4  -9   9      210.54      215.80      5.69 o 
   5  -9   9       70.87       63.64      7.28 o 
   6  -9   9       14.39       17.44      5.29 o 
  -8  -8   9        6.08        7.80      3.34 o 
  -7  -8   9       12.02        5.53      2.83 o 
  -6  -8   9       23.08       18.42      2.22 o 
  -5  -8   9      375.62      373.07      5.79 o 
  -4  -8   9      205.07      206.01      5.19 o 
  -3  -8   9      397.04      366.27      6.58 o 
  -2  -8   9       64.65       42.75      2.16 o 
  -1  -8   9      708.22      656.78     11.22 o 
   0  -8   9      240.58      210.47      4.53 o 
   1  -8   9      116.04      117.69      3.82 o 
   2  -8   9       32.18       22.03      1.72 o 
   3  -8   9      199.36      236.36      5.69 o 
   4  -8   9       12.30       16.15      2.36 o 
   5  -8   9        4.79        1.88      3.18 o 
   6  -8   9       47.35       54.80      7.52 o 
   7  -8   9       65.59       84.77      9.46 o 
  -9  -7   9       20.92       26.74      4.90 o 
  -8  -7   9        0.93        2.47      2.85 o 
  -7  -7   9       41.95       49.34      4.95 o 
  -6  -7   9      346.64      352.10     15.52 o 
  -5  -7   9      150.31      158.89      3.33 o 
  -4  -7   9        3.96        2.99      0.85 o 
  -3  -7   9      201.27      215.95      5.35 o 
  -2  -7   9     1130.49     1120.51     15.01 o 
  -1  -7   9      468.31      489.53      7.79 o 
   0  -7   9       17.72       11.71      1.31 o 
   1  -7   9        4.60        3.48      0.88 o 
   2  -7   9      571.75      556.91      8.04 o 
   3  -7   9      119.84      123.86      3.87 o 
   4  -7   9        9.46        9.91      2.04 o 
   5  -7   9       57.29       54.65      6.61 o 
   6  -7   9      309.32      336.05     16.57 o 
   7  -7   9       27.22       30.42      6.68 o 
  -9  -6   9        0.27       -0.66      2.80 o 
  -8  -6   9       41.30       42.61     10.51 o 
  -7  -6   9      410.29      391.94      9.83 o 
  -6  -6   9      327.13      325.76     16.39 o 
  -5  -6   9       49.32       44.22      2.29 o 
  -4  -6   9       70.27       59.25      2.18 o 
  -3  -6   9     1113.79     1133.10     21.26 o 
  -2  -6   9      226.53      184.68      4.09 o 
  -1  -6   9      350.09      301.35      5.49 o 
   0  -6   9      334.16      356.33      5.53 o 
   1  -6   9     1085.82     1199.71     14.74 o 
   2  -6   9        6.34        7.39      1.05 o 
   3  -6   9      129.53      127.40      3.52 o 
   4  -6   9      133.85      144.64      6.20 o 
   5  -6   9       87.11      112.06      8.58 o 
   6  -6   9        0.29       -1.53      3.65 o 
   7  -6   9        3.51        4.78      4.21 o 
  -9  -5   9       57.52       79.50      6.61 o 
  -8  -5   9       88.56       87.48     14.34 o 
  -7  -5   9      464.03      453.58     12.86 o 
  -6  -5   9      353.44      329.88     10.53 o 
  -5  -5   9      808.38      803.71     15.56 o 
  -4  -5   9     1082.52     1112.28     13.56 o 
  -3  -5   9       20.03       13.13      1.36 o 
  -2  -5   9      651.27      626.98     10.34 o 
  -1  -5   9        8.51       15.61      1.17 o 
   0  -5   9        7.14        6.13      1.04 o 
   1  -5   9       50.89       55.37      2.12 o 
   2  -5   9      159.82      192.44      4.98 o 
   3  -5   9      158.78      139.28      3.48 o 
   4  -5   9      114.06      112.64      7.05 o 
   5  -5   9        0.79        3.52      3.57 o 
   6  -5   9       97.48      125.46      9.66 o 
   7  -5   9       24.46       20.01      5.73 o 
  -9  -4   9       51.79       44.05     11.65 o 
  -8  -4   9        2.95        2.38      3.71 o 
  -7  -4   9      173.34      187.81      7.55 o 
  -6  -4   9      713.30      661.76     16.14 o 
  -5  -4   9      613.85      635.14     10.08 o 
  -4  -4   9       60.09       65.70      2.14 o 
  -3  -4   9     1509.20     1436.27     16.76 o 
  -2  -4   9     1410.17     1469.06     16.87 o 
  -1  -4   9       16.35       21.69      1.71 o 
   0  -4   9       15.12       15.45      1.55 o 
   1  -4   9      837.23      888.38     13.48 o 
   2  -4   9      298.71      306.23      8.12 o 
   3  -4   9       94.08       85.76      5.12 o 
   4  -4   9       26.89       37.07      3.47 o 
   5  -4   9      464.04      478.48     13.38 o 
   6  -4   9      180.52      188.92     12.04 o 
   7  -4   9       10.23       11.32      4.86 o 
 -10  -3   9        0.16       -0.23      3.26 o 
  -9  -3   9       17.34       21.45      4.02 o 
  -8  -3   9      523.13      444.06     13.04 o 
  -7  -3   9      698.07      690.39     17.00 o 
  -6  -3   9       66.70       55.93      4.17 o 
  -5  -3   9      121.62      117.17      3.19 o 
  -4  -3   9      867.47      867.92     12.14 o 
  -3  -3   9      852.76      782.06      9.23 o 
  -2  -3   9       58.50       61.82      2.54 o 
  -1  -3   9        1.82        1.34      0.77 o 
   0  -3   9     1400.27     1460.17     20.57 o 
   1  -3   9       83.08       66.55      2.86 o 
   2  -3   9      358.14      373.85      6.21 o 
   3  -3   9      258.48      278.27     13.01 o 
   4  -3   9      204.46      224.11      7.91 o 
   5  -3   9       60.60       53.00      4.58 o 
   6  -3   9        8.77        9.98      3.05 o 
   7  -3   9       22.29       30.36      6.76 o 
 -10  -2   9       19.20       26.36      5.14 o 
  -9  -2   9       35.37       36.31      5.37 o 
  -8  -2   9      285.77      265.68      9.42 o 
  -7  -2   9      164.82      135.60      6.25 o 
  -6  -2   9      369.32      375.87     18.49 o 
  -5  -2   9      349.16      381.34      6.64 o 
  -4  -2   9       91.66       64.69      2.54 o 
  -3  -2   9       80.14       59.33      2.52 o 
  -2  -2   9      165.43      151.72      3.18 o 
  -1  -2   9      731.69      764.08     10.58 o 
   0  -2   9      425.85      413.41      8.63 o 
   1  -2   9        1.40        0.53      0.82 o 
   2  -2   9      207.93      210.13      7.96 o 
   3  -2   9       60.21       78.18      5.10 o 
   4  -2   9       19.17       18.70      3.01 o 
   5  -2   9       39.02       44.12      4.40 o 
   6  -2   9      121.77      115.92      6.85 o 
 -10  -1   9       40.38       38.76      5.88 o 
  -9  -1   9       40.27       39.77      4.75 o 
  -8  -1   9       65.55       53.71      5.20 o 
  -7  -1   9       99.55       90.56      5.42 o 
  -6  -1   9      250.84      220.69     11.13 o 
  -5  -1   9      203.78      198.41      5.36 o 
  -4  -1   9      136.98      143.85      3.60 o 
  -3  -1   9     1684.42     1658.10     21.18 o 
  -2  -1   9      428.02      455.56      6.75 o 
  -1  -1   9      218.72      220.52      5.85 o 
   0  -1   9     2351.29     2451.28     32.73 o 
   1  -1   9      569.17      604.60      8.88 o 
   2  -1   9       79.22       69.91      3.44 o 
   3  -1   9        3.15        5.01      1.62 o 
   4  -1   9      214.68      241.31      8.59 o 
   5  -1   9       94.42      101.57      8.07 o 
   6  -1   9       47.13       50.55      5.06 o 
 -10   0   9        9.45       15.37      3.90 o 
  -9   0   9       38.70       28.39      4.19 o 
  -8   0   9      441.41      451.63     13.21 o 
  -7   0   9       61.48       52.21      4.39 o 
  -6   0   9        9.51       10.11      2.36 o 
  -5   0   9      168.21      138.85      6.23 o 
  -4   0   9      889.66      870.96     15.72 o 
  -3   0   9        8.72       13.75      1.79 o 
  -2   0   9       83.98       98.88      2.91 o 
  -1   0   9      459.77      472.73      8.58 o 
   0   0   9       91.79       99.99      2.97 o 
   1   0   9        5.55        2.99      1.84 o 
   2   0   9        0.34       -1.47      3.68 o 
   3   0   9      304.33      301.80      7.79 o 
   4   0   9      337.12      341.90     14.12 o 
   5   0   9       39.39       36.24      4.23 o 
   6   0   9        6.55       13.87      3.51 o 
 -10   1   9      100.64      107.87      7.33 o 
  -9   1   9      192.52      206.54     15.62 o 
  -8   1   9       49.22       53.18      4.80 o 
  -7   1   9        0.24        1.07      2.17 o 
  -6   1   9      345.83      338.71     10.29 o 
  -5   1   9      652.49      564.47     11.70 o 
  -4   1   9       82.02       98.99      5.42 o 
  -3   1   9      127.52      142.81      3.71 o 
  -2   1   9       19.86       18.15      1.94 o 
  -1   1   9        2.38        3.85      1.07 o 
   0   1   9       63.19       71.65      3.00 o 
   1   1   9       10.90        8.89      2.28 o 
   2   1   9      380.17      380.60     17.29 o 
   3   1   9      508.08      520.14     11.27 o 
   4   1   9       53.56       44.48      4.26 o 
   5   1   9      121.33       99.64      6.74 o 
   6   1   9       63.87       69.49      5.92 o 
 -10   2   9      117.94       93.89      9.05 o 
  -9   2   9        0.96        0.93      2.79 o 
  -8   2   9      135.21      144.64      7.09 o 
  -7   2   9      348.51      302.19     10.13 o 
  -6   2   9      180.68      219.23      7.31 o 
  -5   2   9       44.97       55.21      3.39 o 
  -4   2   9      640.57      618.47     12.50 o 
  -3   2   9      327.86      320.40     10.01 o 
  -2   2   9        9.60       10.31      1.38 o 
  -1   2   9      177.50      205.56      8.90 o 
   0   2   9      485.39      488.48     14.38 o 
   1   2   9       95.88       98.45      8.72 o 
   2   2   9        5.14        5.61      2.31 o 
   3   2   9      130.96      130.53      5.15 o 
   4   2   9       69.57       77.39      6.23 o 
   5   2   9       53.18       66.61      5.56 o 
  -9   3   9      162.41      176.39      8.45 o 
  -8   3   9      319.09      351.25     11.68 o 
  -7   3   9       33.90       45.77      8.20 o 
  -6   3   9      100.82      111.67      4.74 o 
  -5   3   9      464.28      472.54     17.52 o 
  -4   3   9       45.73       39.63      3.84 o 
  -3   3   9        0.53        0.93      1.48 o 
  -2   3   9       29.07       29.03      2.66 o 
  -1   3   9      168.36      149.29      5.17 o 
   0   3   9      410.29      389.50     19.97 o 
   1   3   9        5.10        5.80      2.98 o 
   2   3   9      149.82      160.55      7.11 o 
   3   3   9      238.44      235.65      8.94 o 
   4   3   9      116.28      113.35     19.19 o 
   5   3   9        0.25       -0.85      2.48 o 
  -9   4   9       24.60       16.83      5.21 o 
  -8   4   9        9.13        5.20      5.89 o 
  -7   4   9       52.77       68.11      5.06 o 
  -6   4   9      362.19      328.28      8.62 o 
  -5   4   9      191.17      184.71      6.05 o 
  -4   4   9       28.68       21.33      2.57 o 
  -3   4   9      378.12      379.38      9.19 o 
  -2   4   9      385.67      433.49     16.04 o 
  -1   4   9      105.98      101.97     12.52 o 
   0   4   9       15.36       14.17      2.97 o 
   1   4   9      149.37      152.10      7.01 o 
   2   4   9      267.77      278.60      9.96 o 
   3   4   9       69.84       64.50      7.52 o 
   4   4   9        8.73        6.18      2.84 o 
  -8   5   9       23.11        8.72      3.29 o 
  -7   5   9        2.17        0.32      2.34 o 
  -6   5   9        5.33        8.01      2.19 o 
  -5   5   9       70.30       72.75      4.13 o 
  -4   5   9        2.25        1.27      1.71 o 
  -3   5   9        3.88        2.10      1.66 o 
  -2   5   9        8.78       13.61      2.50 o 
  -1   5   9      273.10      243.14      8.94 o 
   0   5   9      212.08      220.74     10.88 o 
   1   5   9      190.85      181.61      7.85 o 
   2   5   9       10.97        6.76      4.15 o 
   3   5   9       57.83       64.83      7.91 o 
   4   5   9        9.26       21.09      6.07 o 
  -7   6   9        2.24        0.52      2.34 o 
  -6   6   9        0.33       -0.04      1.89 o 
  -5   6   9       35.67       43.69      3.51 o 
  -4   6   9        1.22        2.11      1.92 o 
  -3   6   9       45.82       43.58      3.41 o 
  -2   6   9        3.93        4.81      2.55 o 
  -1   6   9      324.42      347.40     11.32 o 
   0   6   9       74.08       72.15      5.30 o 
   1   6   9       53.05       51.74      4.84 o 
   2   6   9      207.10      206.55      8.91 o 
   3   6   9      187.76      199.55     12.75 o 
  -6   7   9      138.11      158.38     10.57 o 
  -5   7   9       42.13       57.24      6.12 o 
  -4   7   9       22.32       34.70      3.31 o 
  -3   7   9      151.12      159.06      5.89 o 
  -2   7   9      158.51      168.06      9.29 o 
  -1   7   9       20.03       24.98      3.76 o 
   0   7   9      124.66      127.39      6.91 o 
   1   7   9      122.79      138.41      7.33 o 
   2   7   9        8.39       15.91      3.71 o 
  -6   8   9        7.15        0.65      3.78 o 
  -5   8   9        0.19        1.75      2.60 o 
  -4   8   9        9.43       19.21      3.54 o 
  -3   8   9       62.06       48.75      4.77 o 
  -2   8   9        0.62        4.92      2.76 o 
  -1   8   9       16.74       25.32      5.43 o 
   0   8   9       34.87       40.94      4.83 o 
   1   8   9       20.18       20.59      4.11 o 
  -6   9   9       36.31       35.01      6.74 o 
  -5   9   9       51.86       53.80      7.91 o 
  -4   9   9       38.87       26.13      4.08 o 
  -3   9   9        9.68       15.77      5.90 o 
  -2   9   9      145.19      118.63     10.50 o 
  -1   9   9       96.26       85.62      8.24 o 
   0   9   9       12.85       16.36      5.64 o 
  -2 -15  10       28.17       33.75      4.89 o 
  -1 -15  10       79.70       70.23      6.25 o 
   0 -15  10      131.63      111.71     11.30 o 
   1 -15  10        0.88       -0.45      2.31 o 
   2 -15  10       62.74       59.03      8.00 o 
  -4 -14  10        0.09       -2.64      2.72 o 
  -3 -14  10       86.55       80.47      4.30 o 
  -2 -14  10      194.01      204.67      6.62 o 
  -1 -14  10       13.17       25.81      3.19 o 
   0 -14  10       10.06        8.38      2.21 o 
   1 -14  10       28.13       29.51      2.92 o 
   2 -14  10       41.34       52.84      4.25 o 
   3 -14  10        4.78        4.20      2.51 o 
   4 -14  10        6.94       14.09      5.88 o 
  -4 -13  10       51.66       55.02      3.65 o 
  -3 -13  10      205.37      228.40      8.40 o 
  -2 -13  10       33.06       26.58      2.77 o 
  -1 -13  10      118.94      110.13      4.68 o 
   0 -13  10      368.76      378.12      8.79 o 
   1 -13  10       23.91       18.27      2.37 o 
   2 -13  10       31.59       37.91      3.14 o 
   3 -13  10      126.49      109.92      4.77 o 
   4 -13  10      168.20      176.21      6.82 o 
  -4 -12  10       67.93       75.52      3.92 o 
  -3 -12  10       43.73       38.73      4.35 o 
  -2 -12  10        8.50        5.90      2.13 o 
  -1 -12  10      300.70      305.61      7.50 o 
   0 -12  10      117.65      142.65      4.97 o 
   1 -12  10       33.39       34.06      2.83 o 
   2 -12  10       40.79       40.26      3.03 o 
   3 -12  10       87.96       92.41      4.17 o 
   4 -12  10        0.07        1.31      1.83 o 
   5 -12  10       52.14       69.17      8.30 o 
  -5 -11  10       61.89       63.70      5.18 o 
  -4 -11  10        0.30        1.21      1.58 o 
  -3 -11  10       12.18       14.25      2.47 o 
  -2 -11  10       14.49       17.50      2.22 o 
  -1 -11  10       39.79       29.22      2.61 o 
   0 -11  10       17.52       19.78      2.29 o 
   1 -11  10       64.27       83.58      5.59 o 
   2 -11  10       94.50       89.32      3.91 o 
   3 -11  10       37.55       29.44      3.35 o 
   4 -11  10       74.84       66.84      5.15 o 
   5 -11  10       62.16       61.29      5.21 o 
  -7 -10  10      104.48      105.38      6.85 o 
  -6 -10  10        2.47        1.48      2.79 o 
  -5 -10  10      192.58      194.49      5.76 o 
  -4 -10  10      510.85      521.79     15.10 o 
  -3 -10  10      186.48      176.76      5.23 o 
  -2 -10  10       17.86       16.70      2.03 o 
  -1 -10  10      289.88      295.03      6.93 o 
   0 -10  10       11.71       14.31      1.89 o 
   1 -10  10       40.71       39.45      2.77 o 
   2 -10  10       15.42       10.86      1.84 o 
   3 -10  10      339.72      362.94      7.96 o 
   4 -10  10       10.10        7.05      1.85 o 
   5 -10  10        1.70        0.19      3.74 o 
   6 -10  10       22.83       31.94      6.44 o 
  -8  -9  10        2.30        6.89      3.38 o 
  -7  -9  10        1.82        2.56      3.04 o 
  -6  -9  10      146.75      135.23      4.81 o 
  -5  -9  10      800.31      854.41     11.13 o 
  -4  -9  10       13.31       15.04      1.77 o 
  -3  -9  10       57.49       56.93      3.09 o 
  -2  -9  10      805.64      765.68     13.07 o 
  -1  -9  10      285.64      293.35      6.76 o 
   0  -9  10        9.49       14.33      1.81 o 
   1  -9  10        5.22        5.06      1.50 o 
   2  -9  10      176.41      185.97      4.57 o 
   3  -9  10      142.80      158.91      6.10 o 
   4  -9  10       16.98       22.00      2.66 o 
   5  -9  10       43.40       44.36      6.57 o 
   6  -9  10       91.67      118.44     10.54 o 
  -8  -8  10        0.26       -1.59      2.69 o 
  -7  -8  10       44.42       41.13      4.79 o 
  -6  -8  10      328.18      349.66      6.90 o 
  -5  -8  10        1.93        1.47      1.00 o 
  -4  -8  10      113.82      119.97      3.61 o 
  -3  -8  10      398.27      421.01      7.41 o 
  -2  -8  10      486.69      446.52      7.64 o 
  -1  -8  10        4.48        6.09      2.06 o 
   0  -8  10       69.10       78.73      3.35 o 
   1  -8  10      302.80      292.05      6.62 o 
   2  -8  10       72.29       65.06      2.74 o 
   3  -8  10       87.48       93.13      3.62 o 
   4  -8  10       67.88       85.52      5.27 o 
   5  -8  10      152.02      166.62     10.65 o 
   6  -8  10        3.96        2.61      4.00 o 
  -8  -7  10       52.54       49.31      5.32 o 
  -7  -7  10       59.41       52.42      3.98 o 
  -6  -7  10       69.94       57.92      3.54 o 
  -5  -7  10      192.79      202.22      4.35 o 
  -4  -7  10       16.48       20.07      1.56 o 
  -3  -7  10      126.38      134.49      3.68 o 
  -2  -7  10       61.87       61.91      2.56 o 
  -1  -7  10      181.83      168.00      4.49 o 
   0  -7  10      174.58      178.63      4.15 o 
   1  -7  10       28.08       27.59      2.43 o 
   2  -7  10      552.38      561.21     11.67 o 
   3  -7  10       47.12       45.79      2.68 o 
   4  -7  10       25.48       37.45      3.79 o 
   5  -7  10        0.12       -0.06      3.31 o 
   6  -7  10       65.31       75.48      8.54 o 
  -9  -6  10       31.41       22.64      4.68 o 
  -8  -6  10        0.92       -0.04      2.75 o 
  -7  -6  10       90.91       91.92      7.69 o 
  -6  -6  10      217.79      236.98      6.25 o 
  -5  -6  10       10.44       14.99      1.45 o 
  -4  -6  10      164.67      162.30      3.80 o 
  -3  -6  10        4.66        3.83      1.03 o 
  -2  -6  10      157.90      171.21      4.54 o 
  -1  -6  10      128.08      138.45      4.48 o 
   0  -6  10       11.83       10.29      1.24 o 
   1  -6  10      555.20      517.23     11.22 o 
   2  -6  10      399.23      401.64      9.13 o 
   3  -6  10       15.79       14.16      2.08 o 
   4  -6  10       29.90       34.21      5.23 o 
   5  -6  10      283.02      289.10     14.41 o 
   6  -6  10      129.74      144.32     10.61 o 
  -9  -5  10        8.46        6.13      3.34 o 
  -8  -5  10       77.77       65.65      7.83 o 
  -7  -5  10      624.90      679.46     17.34 o 
  -6  -5  10      141.13      140.16      4.77 o 
  -5  -5  10       71.15       68.22      3.67 o 
  -4  -5  10       83.97       76.88      2.64 o 
  -3  -5  10      922.80      947.67     12.86 o 
  -2  -5  10        0.35       -0.06      0.84 o 
  -1  -5  10      118.33      127.74      3.18 o 
   0  -5  10      109.42      117.90      3.64 o 
   1  -5  10      221.46      242.43      5.47 o 
   2  -5  10        0.31       -0.19      1.06 o 
   3  -5  10        2.98        2.94      1.52 o 
   4  -5  10      202.02      212.73     11.17 o 
   5  -5  10       76.02       60.16      6.94 o 
   6  -5  10        1.38        4.32      4.34 o 
  -9  -4  10       55.63       75.51      6.37 o 
  -8  -4  10      198.64      191.54      8.12 o 
  -7  -4  10      111.27      117.07      6.10 o 
  -6  -4  10      126.77      138.52      8.98 o 
  -5  -4  10      401.86      392.03      7.75 o 
  -4  -4  10     1235.68     1284.70     16.71 o 
  -3  -4  10        1.13        1.54      0.96 o 
  -2  -4  10       67.89       75.68      2.53 o 
  -1  -4  10        2.05        5.21      1.13 o 
   0  -4  10      101.92      111.45      3.52 o 
   1  -4  10        0.14        0.64      1.05 o 
   2  -4  10       14.26       19.84      1.84 o 
   3  -4  10      343.27      366.59     10.75 o 
   4  -4  10      140.25      143.16     10.16 o 
   5  -4  10       11.28        5.49      2.50 o 
   6  -4  10       81.70       72.71      8.25 o 
  -9  -3  10       20.34       23.01      5.51 o 
  -8  -3  10        3.03        7.96      2.86 o 
  -7  -3  10      144.63      139.77      6.63 o 
  -6  -3  10      110.26       97.41      5.28 o 
  -5  -3  10      502.35      528.91      9.31 o 
  -4  -3  10      165.39      206.34      4.95 o 
  -3  -3  10      517.45      469.83      7.54 o 
  -2  -3  10      565.52      615.05      9.16 o 
  -1  -3  10      339.95      317.15      8.58 o 
   0  -3  10      203.50      187.51      4.12 o 
   1  -3  10       73.16       75.55      2.64 o 
   2  -3  10      243.07      219.97      7.66 o 
   3  -3  10       10.17       17.70      2.93 o 
   4  -3  10      126.87      130.54      6.24 o 
   5  -3  10       53.23       53.92      4.76 o 
   6  -3  10       44.57       45.47      5.04 o 
  -9  -2  10        1.69       -0.11      3.50 o 
  -8  -2  10      390.41      407.12     12.48 o 
  -7  -2  10      208.88      172.27     21.19 o 
  -6  -2  10       24.21       34.46      3.64 o 
  -5  -2  10       87.61       89.74      3.30 o 
  -4  -2  10      688.61      754.16     11.14 o 
  -3  -2  10       98.56       88.18      3.15 o 
  -2  -2  10        2.45        0.45      1.14 o 
  -1  -2  10       43.69       36.07      1.95 o 
   0  -2  10     1351.57     1393.94     19.04 o 
   1  -2  10      319.00      293.32      8.47 o 
   2  -2  10        5.83        4.47      2.07 o 
   3  -2  10      235.31      234.20     12.31 o 
   4  -2  10      120.85      120.75      6.93 o 
   5  -2  10       28.51       36.74      9.41 o 
   6  -2  10       10.49        4.11      3.03 o 
  -9  -1  10       24.79       30.98      4.25 o 
  -8  -1  10       80.25       89.41      5.92 o 
  -7  -1  10        0.60       -1.37      2.01 o 
  -6  -1  10       14.82       16.58      3.64 o 
  -5  -1  10      166.64      167.89      4.59 o 
  -4  -1  10       64.18       60.44      2.50 o 
  -3  -1  10        1.38        1.41      1.00 o 
  -2  -1  10      199.80      205.10      5.00 o 
  -1  -1  10      231.02      225.68      5.33 o 
   0  -1  10      419.39      413.26      8.29 o 
   1  -1  10       12.75       20.34      3.19 o 
   2  -1  10      842.95      885.31     20.68 o 
   3  -1  10      231.46      227.51      8.46 o 
   4  -1  10       75.61       52.57      6.55 o 
   5  -1  10       94.05       92.54      6.04 o 
   6  -1  10       96.88      107.47      7.09 o 
  -9   0  10       31.42       25.24      5.29 o 
  -8   0  10       45.98       36.44      4.99 o 
  -7   0  10       23.88       19.47      5.82 o 
  -6   0  10      166.22      158.19      5.88 o 
  -5   0  10        4.94       11.06      1.99 o 
  -4   0  10       22.72       26.73      2.13 o 
  -3   0  10       31.46       34.44      2.05 o 
  -2   0  10       34.57       39.73      2.14 o 
  -1   0  10       12.43       17.93      1.81 o 
   0   0  10       12.24       19.20      2.54 o 
   1   0  10      608.14      612.36     15.64 o 
   2   0  10      319.42      306.73     15.84 o 
   3   0  10        0.08        0.27      1.95 o 
   4   0  10       53.61       38.07      6.24 o 
   5   0  10      101.80      112.38      7.72 o 
  -9   1  10      124.80      143.73      7.85 o 
  -8   1  10      297.16      273.61     15.16 o 
  -7   1  10      159.96      161.23      8.60 o 
  -6   1  10       16.94       11.41      2.41 o 
  -5   1  10      161.96      195.77      6.20 o 
  -4   1  10       83.18       76.92      3.25 o 
  -3   1  10       18.40       18.22      1.88 o 
  -2   1  10        9.27        7.39      1.33 o 
  -1   1  10        1.05        1.97      1.50 o 
   0   1  10      446.47      407.50     11.90 o 
   1   1  10      283.12      271.87      9.28 o 
   2   1  10        7.75       11.57      2.94 o 
   3   1  10      154.08      150.63      7.07 o 
   4   1  10      203.35      201.87     12.36 o 
   5   1  10       23.61       15.47      5.32 o 
  -9   2  10      104.41       92.35      8.79 o 
  -8   2  10      125.18      112.00      6.63 o 
  -7   2  10        9.92        7.14      2.67 o 
  -6   2  10      207.91      203.56      6.55 o 
  -5   2  10      484.43      476.48     10.85 o 
  -4   2  10      429.89      416.34      8.33 o 
  -3   2  10        3.68        6.67      1.60 o 
  -2   2  10      510.65      537.07     14.26 o 
  -1   2  10      478.98      494.11     10.84 o 
   0   2  10       61.66       54.25      4.44 o 
   1   2  10      603.88      594.07     35.55 o 
   2   2  10      106.56      105.53      6.04 o 
   3   2  10       38.71       38.96      4.30 o 
   4   2  10        4.00        2.55      3.78 o 
   5   2  10       16.14        8.51      4.69 o 
  -9   3  10        4.65        1.08      3.91 o 
  -8   3  10       48.10       43.44      4.89 o 
  -7   3  10      141.11      166.43      7.50 o 
  -6   3  10       58.26       58.64      3.90 o 
  -5   3  10        4.33        5.09      1.94 o 
  -4   3  10      179.72      189.71      6.27 o 
  -3   3  10      435.53      416.36      9.94 o 
  -2   3  10      707.23      620.20     18.39 o 
  -1   3  10        6.34       10.98      2.89 o 
   0   3  10      493.25      480.30     18.55 o 
   1   3  10      116.52      112.20      6.20 o 
   2   3  10        2.05        1.31      2.31 o 
   3   3  10        2.01        0.22      3.22 o 
   4   3  10        2.06        8.92      4.60 o 
  -9   4  10       44.72       50.93      7.48 o 
  -8   4  10      115.86       98.38      8.73 o 
  -7   4  10        6.11        6.10      2.76 o 
  -6   4  10        0.95        0.23      1.87 o 
  -5   4  10      163.57      147.16      5.65 o 
  -4   4  10      152.49      161.45      5.88 o 
  -3   4  10        3.56        2.91      1.94 o 
  -2   4  10       19.68       18.50      2.66 o 
  -1   4  10      883.88      802.61     48.36 o 
   0   4  10      594.32      584.29     16.01 o 
   1   4  10       83.91       80.10      5.64 o 
   2   4  10        2.32        2.35      2.59 o 
   3   4  10      323.61      337.52     16.83 o 
  -8   5  10        1.61       -0.26      3.91 o 
  -7   5  10       24.13       16.32      3.43 o 
  -6   5  10       15.37       13.26      2.46 o 
  -5   5  10      204.60      223.88      7.20 o 
  -4   5  10        2.21        1.66      1.93 o 
  -3   5  10      229.61      195.89      6.70 o 
  -2   5  10      285.93      318.30     10.83 o 
  -1   5  10      125.31      104.84      7.25 o 
   0   5  10       73.75       64.99      5.27 o 
   1   5  10      138.97      128.91     11.43 o 
   2   5  10      142.24      185.06     12.95 o 
   3   5  10       59.64       55.14      7.87 o 
  -7   6  10       14.85       11.60      4.71 o 
  -6   6  10        1.86        4.18      2.16 o 
  -5   6  10        5.98        4.90      2.08 o 
  -4   6  10        3.43        6.48      2.33 o 
  -3   6  10      104.59      108.75      6.88 o 
  -2   6  10       55.42       61.21      5.13 o 
  -1   6  10       85.02       84.87     15.42 o 
   0   6  10      132.84      151.36      7.65 o 
   1   6  10      134.51      138.10      7.48 o 
   2   6  10        3.94        6.45      3.10 o 
  -6   7  10       44.30       59.21      7.71 o 
  -5   7  10      186.75      193.02      7.00 o 
  -4   7  10       77.32       82.40      4.79 o 
  -3   7  10       11.37        6.33      2.95 o 
  -2   7  10      184.56      189.61     20.25 o 
  -1   7  10      192.75      213.10      9.33 o 
   0   7  10        5.94        8.25      4.20 o 
   1   7  10        7.69        4.66      4.57 o 
  -6   8  10      135.93      154.48     11.88 o 
  -5   8  10       52.67       46.39      7.56 o 
  -4   8  10        0.91       -1.07      2.36 o 
  -3   8  10      212.56      213.25      9.29 o 
  -2   8  10      161.29      186.38      8.58 o 
  -1   8  10        2.93        1.27      4.13 o 
   0   8  10        4.16        3.07      4.26 o 
  -4 -14  11       83.96       86.80      6.83 o 
  -3 -14  11        2.86        4.36      3.41 o 
  -2 -14  11       88.70       82.05      6.57 o 
  -1 -14  11       60.92       57.20      5.77 o 
   0 -14  11       27.93       40.05      4.80 o 
   1 -14  11        3.85        5.89      3.06 o 
   2 -14  11       41.96       29.59      7.02 o 
   3 -14  11      136.86      130.56     10.35 o 
  -4 -13  11       16.11       16.55      4.14 o 
  -3 -13  11      175.02      182.80      6.05 o 
  -2 -13  11      119.64      138.01      5.84 o 
  -1 -13  11        2.76        3.23      1.88 o 
   0 -13  11       54.56       62.61      3.81 o 
   1 -13  11       27.67       26.95      2.96 o 
   2 -13  11       43.74       60.27      4.40 o 
   3 -13  11        8.10        5.22      2.31 o 
   4 -13  11       19.43       21.52      3.31 o 
  -5 -12  11       99.07      106.64      6.52 o 
  -4 -12  11       15.44       15.71      3.13 o 
  -3 -12  11       41.58       40.00      3.21 o 
  -2 -12  11       22.19       27.01      2.76 o 
  -1 -12  11      119.42      126.55      5.33 o 
   0 -12  11      112.33       86.03      4.16 o 
   1 -12  11        1.30       -1.18      1.55 o 
   2 -12  11       83.54       71.58      4.04 o 
   3 -12  11      180.77      173.03      6.65 o 
   4 -12  11       86.99       86.57      5.61 o 
  -5 -11  11      132.80      163.14      7.67 o 
  -4 -11  11        0.77        3.05      1.86 o 
  -3 -11  11       26.99       29.32      4.04 o 
  -2 -11  11        5.55        8.73      2.16 o 
  -1 -11  11        7.19       16.69      2.21 o 
   0 -11  11        3.57        4.02      1.82 o 
   1 -11  11       67.27       53.94      3.98 o 
   2 -11  11       19.94       25.57      3.25 o 
   3 -11  11       41.26       42.46      3.32 o 
   4 -11  11        0.05        0.65      1.65 o 
   5 -11  11       44.25       47.32      7.15 o 
  -7 -10  11       69.53       67.25      5.99 o 
  -6 -10  11       74.84       71.62      4.59 o 
  -5 -10  11       38.05       41.93      3.68 o 
  -4 -10  11        0.34        1.64      1.54 o 
  -3 -10  11       79.17      103.70      4.21 o 
  -2 -10  11      317.97      328.66      8.80 o 
  -1 -10  11        0.68        0.95      1.36 o 
   0 -10  11      125.86      117.89      5.71 o 
   1 -10  11      169.50      202.25      5.79 o 
   2 -10  11        0.66        1.07      1.45 o 
   3 -10  11        2.11        0.65      1.68 o 
   4 -10  11       23.47       24.69      2.63 o 
   5 -10  11       68.19       60.05      7.91 o 
  -7  -9  11       12.42       16.01      3.76 o 
  -6  -9  11        6.40       10.78      2.45 o 
  -5  -9  11      100.04       93.75      3.57 o 
  -4  -9  11       98.02      100.00      4.10 o 
  -3  -9  11       85.37       93.72      4.76 o 
  -2  -9  11       25.39       35.69      2.70 o 
  -1  -9  11      151.23      130.14      4.37 o 
   0  -9  11        1.46        3.57      1.52 o 
   1  -9  11        4.54        5.47      1.55 o 
   2  -9  11       59.96       56.50      3.74 o 
   3  -9  11      119.66      125.22      5.26 o 
   4  -9  11       38.77       53.55      6.53 o 
   5  -9  11        9.35       11.75      4.65 o 
  -8  -8  11        0.13        2.43      3.06 o 
  -7  -8  11       23.62       20.35      4.28 o 
  -6  -8  11       93.36      108.32      8.01 o 
  -5  -8  11      140.25      161.26      4.03 o 
  -4  -8  11        1.59        1.61      1.13 o 
  -3  -8  11      252.50      238.16      6.48 o 
  -2  -8  11      289.58      316.08      9.17 o 
  -1  -8  11        2.77        0.57      1.32 o 
   0  -8  11       24.56       24.37      2.67 o 
   1  -8  11        7.20        7.02      2.13 o 
   2  -8  11      114.61      116.65      4.77 o 
   3  -8  11      265.98      253.91      8.16 o 
   5  -8  11       70.99       80.38      8.30 o 
  -8  -7  11       19.73       18.37      4.09 o 
  -7  -7  11       84.83      102.53      6.23 o 
  -6  -7  11       33.40       38.09      4.10 o 
  -5  -7  11       67.73       72.17      2.74 o 
  -4  -7  11       34.19       43.01      2.18 o 
  -3  -7  11      237.83      253.95      6.09 o 
  -2  -7  11        8.42       11.24      2.04 o 
  -1  -7  11      154.27      161.23      4.54 o 
   0  -7  11      284.10      287.86      6.22 o 
   1  -7  11      170.13      154.57      7.80 o 
   2  -7  11       24.04       25.50      2.59 o 
   3  -7  11       51.70       59.61      4.42 o 
   5  -7  11       88.57       86.65      8.19 o 
   6  -7  11        5.89       12.42      5.25 o 
  -9  -6  11       11.60        5.14      4.28 o 
  -8  -6  11       50.48       61.86      5.36 o 
  -7  -6  11       67.93       68.42     15.70 o 
  -6  -6  11       24.45       17.98      5.54 o 
  -5  -6  11       12.13       17.19      1.67 o 
  -4  -6  11      121.64      125.38      3.47 o 
  -3  -6  11      100.09      100.97      3.07 o 
  -2  -6  11        9.75        9.49      1.57 o 
  -1  -6  11       28.21       23.69      1.47 o 
   0  -6  11       10.20        6.33      1.21 o 
   1  -6  11       10.20       12.88      1.71 o 
   2  -6  11      136.00      135.64      6.06 o 
   3  -6  11      317.39      355.59     16.08 o 
   6  -6  11       45.87       43.00      7.30 o 
  -9  -5  11       37.11       43.81      5.71 o 
  -8  -5  11        4.38        3.42      2.87 o 
  -7  -5  11       25.15       30.38      3.97 o 
  -6  -5  11      133.46      133.65      4.72 o 
  -5  -5  11      233.80      232.74      5.52 o 
  -4  -5  11        1.52        0.57      0.98 o 
  -3  -5  11       21.62       21.37      1.72 o 
  -2  -5  11       49.66       48.45      2.30 o 
  -1  -5  11        0.44       -0.37      0.90 o 
   0  -5  11       24.49       26.10      2.13 o 
   1  -5  11       21.37       20.68      2.03 o 
   2  -5  11      340.24      313.18      6.76 o 
   3  -5  11      125.64      115.94      5.74 o 
   6  -5  11       97.96      107.11     10.03 o 
  -9  -4  11        0.35        0.04      3.65 o 
  -8  -4  11      122.13      144.05      7.33 o 
  -7  -4  11      194.85      171.82      7.60 o 
  -6  -4  11        2.37        0.75      1.47 o 
  -5  -4  11        0.55       -0.60      1.13 o 
  -4  -4  11      193.44      223.15      5.35 o 
  -3  -4  11      174.12      184.06      4.26 o 
  -2  -4  11        5.22        6.57      1.21 o 
  -1  -4  11       41.45       35.91      2.06 o 
   0  -4  11       47.47       46.59      2.29 o 
   1  -4  11      163.51      184.63      7.00 o 
   2  -4  11       25.31       17.39      2.94 o 
   3  -4  11        6.56        5.01      3.62 o 
   4  -4  11       61.95       55.71      6.59 o 
  -9  -3  11       42.07       47.14      5.07 o 
  -8  -3  11      116.12      121.80      6.74 o 
  -7  -3  11        5.75        7.52      2.65 o 
  -6  -3  11      112.08      112.67      4.46 o 
  -5  -3  11        5.91        4.15      1.38 o 
  -4  -3  11        5.78       11.14      2.16 o 
  -3  -3  11       77.94       75.75      3.28 o 
  -2  -3  11        6.05        4.39      1.18 o 
  -1  -3  11        1.81        1.43      1.01 o 
   0  -3  11      402.02      398.77      8.09 o 
   1  -3  11       66.45       70.69      2.75 o 
   2  -3  11      270.85      295.72      9.70 o 
   3  -3  11       92.16       81.56      5.21 o 
   4  -3  11       20.93       23.32      5.19 o 
   5  -3  11        2.77        7.78      4.11 o 
  -9  -2  11       19.35       11.26      4.71 o 
  -8  -2  11        1.10       -2.28      2.28 o 
  -7  -2  11       46.54       59.64      4.89 o 
  -6  -2  11      160.94      163.06      8.07 o 
  -5  -2  11        9.55       15.63      1.92 o 
  -4  -2  11       25.14       31.51      2.29 o 
  -3  -2  11      229.02      193.97      4.99 o 
  -2  -2  11     1179.06     1193.47     17.90 o 
  -1  -2  11       66.80       73.48      4.95 o 
   0  -2  11      110.97      114.26      3.90 o 
   1  -2  11      673.09      667.34     16.73 o 
   2  -2  11      122.90      139.42      6.45 o 
   3  -2  11       88.08       71.01      5.13 o 
   4  -2  11        7.91        2.25      3.85 o 
   5  -2  11       24.68       26.17      6.01 o 
  -9  -1  11        3.24        1.87      3.08 o 
  -8  -1  11      117.23       97.70      6.33 o 
  -7  -1  11       10.74       17.35      4.82 o 
  -6  -1  11        1.44       -1.30      1.57 o 
  -5  -1  11       25.25       39.11      2.98 o 
  -4  -1  11       31.39       30.96      2.33 o 
  -3  -1  11       63.76       70.05      3.39 o 
  -2  -1  11        0.02        0.13      1.23 o 
  -1  -1  11      285.29      302.56      6.65 o 
   0  -1  11      924.16      931.40     17.30 o 
   1  -1  11      176.74      169.10      7.89 o 
   2  -1  11        1.41       -1.65      2.03 o 
   3  -1  11       38.24       37.41      4.25 o 
   4  -1  11       77.87       98.02      8.79 o 
   5  -1  11       42.82       36.45      6.79 o 
  -9   0  11       71.26       73.58      8.38 o 
  -8   0  11       45.57       40.34      4.62 o 
  -7   0  11        2.00        1.00      2.19 o 
  -6   0  11        0.88        0.87      1.76 o 
  -5   0  11        2.53        2.51      1.39 o 
  -4   0  11       47.33       39.54      2.79 o 
  -3   0  11        0.17        1.30      1.24 o 
  -2   0  11       18.65       15.22      1.88 o 
  -1   0  11       65.62       70.70      3.82 o 
   0   0  11      193.09      169.02      7.32 o 
   1   0  11       19.26       16.87      3.13 o 
   2   0  11      118.85      100.18      9.81 o 
   3   0  11      133.92      155.23      7.52 o 
   4   0  11       58.17       61.86      7.84 o 
   5   0  11       75.51       67.76      8.56 o 
  -9   1  11        8.23        9.42      4.93 o 
  -8   1  11       89.49       74.22      5.87 o 
  -7   1  11       86.97       88.73      5.96 o 
  -6   1  11       62.67       53.54      3.99 o 
  -5   1  11       28.75       39.35      3.72 o 
  -4   1  11       30.65       25.15      2.35 o 
  -3   1  11       99.26      110.39      3.99 o 
  -2   1  11        6.85        8.47      1.98 o 
  -1   1  11        7.58        6.10      1.87 o 
   0   1  11       83.86       89.00      5.61 o 
   1   1  11      100.44       90.12      5.69 o 
   2   1  11        0.52       -1.65      2.16 o 
   3   1  11        0.04        1.46      2.48 o 
   4   1  11       19.47       28.22      6.29 o 
  -9   2  11       31.74       35.70      6.46 o 
  -8   2  11      141.68      139.74      7.50 o 
  -7   2  11        1.43        3.86      2.49 o 
  -6   2  11        6.14       10.48      2.34 o 
  -5   2  11       37.37       39.71      3.39 o 
  -4   2  11      409.09      390.96      9.73 o 
  -3   2  11       91.18       94.50      4.58 o 
  -2   2  11       74.31       57.92      3.73 o 
  -1   2  11      169.07      149.20      6.98 o 
   0   2  11      248.38      233.38      9.64 o 
   1   2  11        3.02        3.17      3.22 o 
   2   2  11        0.61        0.41      2.35 o 
   3   2  11       39.56       34.44      6.35 o 
   4   2  11       17.13        7.33      4.73 o 
  -8   3  11      123.31      127.27     10.07 o 
  -7   3  11        9.08        6.46      5.90 o 
  -6   3  11       49.03       59.32      4.12 o 
  -5   3  11      278.68      277.66      8.15 o 
  -4   3  11      138.00      110.51      7.27 o 
  -3   3  11       87.46       78.44      4.43 o 
  -2   3  11      377.99      397.50      9.96 o 
  -1   3  11      496.70      466.06     13.86 o 
   0   3  11        3.88        2.31      2.49 o 
   1   3  11       16.12       12.11      3.14 o 
   2   3  11        1.23        1.50      3.86 o 
   3   3  11       65.94       50.46      7.56 o 
  -8   4  11       49.33       66.40      7.91 o 
  -7   4  11       36.16       26.63      3.96 o 
  -6   4  11       22.39       29.64      3.27 o 
  -5   4  11        8.31        6.18      2.22 o 
  -4   4  11      166.64      177.85      8.77 o 
  -3   4  11      249.57      247.24     12.13 o 
  -2   4  11      102.65      116.55      8.41 o 
  -1   4  11       12.32       14.98      3.37 o 
   0   4  11       59.01       60.05      5.33 o 
   1   4  11       21.43       20.80      3.87 o 
   2   4  11       44.71       46.13      5.09 o 
  -8   5  11       11.21        4.45      4.47 o 
  -7   5  11        0.25        2.25      4.04 o 
  -6   5  11       10.59        7.02      2.52 o 
  -5   5  11      141.10      130.66      5.72 o 
  -4   5  11       73.98       85.84      4.85 o 
  -3   5  11        0.70        1.96      2.06 o 
  -2   5  11      118.74      108.72      6.65 o 
  -1   5  11      306.85      320.81     11.54 o 
   0   5  11      124.89      118.68     11.46 o 
   1   5  11       50.02       37.88      4.88 o 
   2   5  11       31.77       30.23      4.61 o 
  -7   6  11        2.47        4.26      4.47 o 
  -6   6  11      180.37      173.09     22.82 o 
  -5   6  11       99.09      108.03      5.52 o 
  -4   6  11        6.34        1.06      2.18 o 
  -3   6  11      103.05       97.51      6.47 o 
  -2   6  11       89.77       98.58      6.61 o 
  -1   6  11        1.01       -0.06      5.34 o 
   0   6  11        7.50        9.37      4.01 o 
   1   6  11       32.38       49.68      7.78 o 
  -6   7  11        8.57        5.96      5.27 o 
  -5   7  11       83.61       72.40      5.92 o 
  -4   7  11       12.24        9.87      2.61 o 
  -3   7  11       31.57       48.07      5.24 o 
  -2   7  11        8.92        4.83      4.25 o 
  -1   7  11        0.30        1.71      4.13 o 
  -2 -14  12       31.89       40.40      5.18 o 
  -1 -14  12       49.42       53.95      5.70 o 
  -4 -13  12       33.63       25.49      4.38 o 
  -3 -13  12        6.83        5.95      3.79 o 
  -2 -13  12      204.04      210.19      6.50 o 
  -1 -13  12      106.26      104.41      6.47 o 
   0 -13  12        7.95       11.12      3.03 o 
   1 -13  12       30.62       22.42      3.96 o 
   2 -13  12       67.20       63.59      5.88 o 
   3 -13  12      107.46      117.34      7.39 o 
  -4 -12  12        4.62        3.60      2.14 o 
  -3 -12  12       75.66       88.15      4.42 o 
  -2 -12  12        2.47        2.32      1.83 o 
  -1 -12  12       20.36       20.98      2.50 o 
   0 -12  12       16.17       22.23      2.57 o 
   1 -12  12       71.78       72.82      4.32 o 
   2 -12  12       13.42       17.78      2.83 o 
   3 -12  12        5.14        1.40      2.81 o 
  -6 -11  12        1.27        0.82      4.52 o 
  -5 -11  12      119.81      155.10      6.41 o 
  -4 -11  12       47.77       36.65      3.15 o 
  -3 -11  12       20.88       12.85      2.20 o 
  -2 -11  12       82.32       93.43      4.36 o 
  -1 -11  12      144.70      126.05      4.86 o 
   0 -11  12       24.15       24.54      2.68 o 
   1 -11  12        2.13        0.80      1.67 o 
   2 -11  12       14.63       17.35      2.65 o 
   3 -11  12       59.13       46.63      4.07 o 
  -7 -10  12        0.08       -0.46      3.09 o 
  -6 -10  12      110.29      141.88     13.52 o 
  -5 -10  12      209.48      208.87     10.54 o 
  -4 -10  12       65.82       74.93      3.92 o 
  -3 -10  12       76.32       77.24      4.02 o 
  -2 -10  12       56.66       61.57      4.59 o 
  -1 -10  12       86.28       96.10      4.20 o 
   0 -10  12       20.87       12.82      2.15 o 
   1 -10  12       77.42       78.52      5.47 o 
   2 -10  12       49.19       46.30      3.74 o 
   3 -10  12      243.02      238.11      7.60 o 
  -7  -9  12       62.39       65.94      4.79 o 
  -6  -9  12       46.07       48.06      3.94 o 
  -5  -9  12       52.28       47.09      3.24 o 
  -4  -9  12      122.46      144.26      5.78 o 
  -3  -9  12      163.71      147.67      5.81 o 
  -2  -9  12      108.72      117.93      4.44 o 
  -1  -9  12        7.77        2.85      1.54 o 
   0  -9  12      107.42      106.32      4.96 o 
   1  -9  12       66.43       74.60      4.26 o 
   2  -9  12      152.35      139.64      5.62 o 
   3  -9  12        0.59       -0.48      1.92 o 
  -8  -8  12       21.76       39.13      7.50 o 
  -7  -8  12        1.63       -0.23      2.58 o 
  -6  -8  12        5.30        4.47      2.14 o 
  -5  -8  12      323.44      322.50      7.58 o 
  -4  -8  12       41.32       61.83      3.40 o 
  -3  -8  12        4.37        6.98      1.78 o 
  -2  -8  12       58.42       52.35      3.64 o 
  -1  -8  12      157.26      148.01      5.55 o 
   0  -8  12       90.02      101.95      4.66 o 
   1  -8  12      136.09      124.23      7.50 o 
   2  -8  12        0.91        0.74      1.79 o 
   3  -8  12      328.86      353.58     16.60 o 
  -8  -7  12        0.09        0.33      3.06 o 
  -7  -7  12       60.08       65.04      5.95 o 
  -6  -7  12       38.59       37.19      4.29 o 
  -5  -7  12        6.01        6.70      1.80 o 
  -4  -7  12      137.01      138.64      3.85 o 
  -3  -7  12       96.40       88.86      3.12 o 
  -2  -7  12      334.07      359.55      7.75 o 
  -1  -7  12      392.54      386.43      8.04 o 
   0  -7  12       13.16       13.67      2.76 o 
   1  -7  12      301.91      296.04     12.84 o 
   2  -7  12      938.02     1008.46     18.92 o 
   3  -7  12      159.99      152.25     10.50 o 
  -8  -6  12       69.87       62.11      5.66 o 
  -7  -6  12      201.04      191.05      8.29 o 
  -6  -6  12       21.82       23.39      3.64 o 
  -5  -6  12      129.02      135.25      4.70 o 
  -4  -6  12        0.86        1.46      1.13 o 
  -3  -6  12       69.17       77.99      2.95 o 
  -2  -6  12       31.34       37.76      2.62 o 
  -1  -6  12       94.03       94.86      2.96 o 
   0  -6  12      454.36      442.18      8.74 o 
   1  -6  12      566.78      555.21     10.25 o 
   2  -6  12       22.26       21.65      3.35 o 
   3  -6  12      188.61      198.95     11.93 o 
  -8  -5  12       44.94       48.84      5.20 o 
  -7  -5  12      158.87      144.45     13.52 o 
  -6  -5  12      181.83      184.33      7.89 o 
  -5  -5  12       86.54      103.11      5.05 o 
  -4  -5  12        5.48        7.92      1.42 o 
  -3  -5  12        0.10       -0.10      1.06 o 
  -2  -5  12      449.78      454.94      8.74 o 
  -1  -5  12       32.55       46.73      3.73 o 
   0  -5  12       54.72       44.97      2.44 o 
   1  -5  12        6.28        8.79      1.75 o 
   2  -5  12      126.66      149.52      6.75 o 
   3  -5  12       30.87       34.70      6.14 o 
  -9  -4  12       22.56       12.01      5.16 o 
  -8  -4  12        3.99        3.41      2.85 o 
  -7  -4  12       33.44       15.11      7.00 o 
  -6  -4  12      162.55      165.16      7.56 o 
  -5  -4  12       75.68       62.51      3.14 o 
  -4  -4  12        1.26        3.08      1.41 o 
  -3  -4  12      290.23      325.02      5.42 o 
  -2  -4  12      418.70      375.75      6.89 o 
  -1  -4  12       69.27       63.67      2.74 o 
   0  -4  12      194.91      197.18      4.68 o 
   1  -4  12      310.29      312.37     10.32 o 
   2  -4  12       91.39       87.13      5.46 o 
   3  -4  12        2.59       -0.76      2.18 o 
   4  -4  12       31.39       32.37      5.60 o 
  -9  -3  12        8.50       -0.06      3.65 o 
  -8  -3  12      148.60      134.47      7.66 o 
  -7  -3  12      118.62      135.04      8.24 o 
  -6  -3  12       35.31       31.46      3.96 o 
  -5  -3  12       46.05       38.39      2.69 o 
  -4  -3  12      356.56      385.44      7.94 o 
  -3  -3  12      389.06      380.69      7.87 o 
  -2  -3  12       42.48       33.90      2.48 o 
  -1  -3  12       27.49       31.03      2.18 o 
   0  -3  12      411.47      417.53      7.45 o 
   1  -3  12       70.61       74.58      5.09 o 
   2  -3  12       33.57       27.72      5.20 o 
   3  -3  12       19.02       18.50      4.55 o 
   4  -3  12       16.10       13.68      4.60 o 
  -9  -2  12       13.70       15.71      5.60 o 
  -8  -2  12      106.53       98.95      6.60 o 
  -7  -2  12       10.28        6.16      2.77 o 
  -6  -2  12       42.11       52.97      3.75 o 
  -5  -2  12       54.48       60.95      3.15 o 
  -4  -2  12      142.02      138.79      4.44 o 
  -3  -2  12       24.57       28.13      2.39 o 
  -2  -2  12      267.14      288.35      6.67 o 
  -1  -2  12      781.57      763.89     12.92 o 
   0  -2  12      323.95      345.94      8.83 o 
   1  -2  12       32.56       47.10      4.31 o 
   2  -2  12      154.66      160.72      9.62 o 
   3  -2  12       61.94       71.71      5.55 o 
   4  -2  12       13.55       10.57      4.73 o 
  -9  -1  12       17.54       18.89      5.94 o 
  -8  -1  12       58.58       46.73      5.11 o 
  -7  -1  12       66.66       82.35      5.91 o 
  -6  -1  12        0.88        0.60      1.79 o 
  -5  -1  12        0.41        0.54      1.38 o 
  -4  -1  12      113.66      113.79      4.13 o 
  -3  -1  12      398.53      347.70      9.78 o 
  -2  -1  12      264.44      257.45      6.30 o 
  -1  -1  12       27.38       26.17      2.86 o 
   0  -1  12      413.57      419.06     21.78 o 
   1  -1  12      207.61      204.73      8.40 o 
   2  -1  12        6.86       11.78      3.08 o 
   3  -1  12        5.89        9.01      2.93 o 
   4  -1  12       17.47       19.21      5.70 o 
  -9   0  12       56.32       63.14      8.38 o 
  -8   0  12      265.15      311.79     15.77 o 
  -7   0  12        2.39       -0.47      2.38 o 
  -6   0  12       19.77       14.17      2.54 o 
  -5   0  12       64.23       87.58      4.91 o 
  -4   0  12      174.79      159.55      4.91 o 
  -3   0  12        6.10        2.87      1.48 o 
  -2   0  12       65.63       68.30      4.01 o 
  -1   0  12      152.15      168.29      5.93 o 
   0   0  12       77.23       79.93      5.62 o 
   1   0  12       15.44       14.26      3.12 o 
   2   0  12        2.26       -0.87      2.67 o 
   3   0  12       61.33       52.96      7.22 o 
   4   0  12      100.89       99.01      9.83 o 
  -8   1  12       13.69       -0.61      3.59 o 
  -7   1  12        2.62        1.47      2.73 o 
  -6   1  12       79.03       86.39      4.83 o 
  -5   1  12      433.93      380.50     15.48 o 
  -4   1  12      114.11      103.45      4.18 o 
  -3   1  12      302.30      283.49     12.02 o 
  -2   1  12      301.05      311.61      8.52 o 
  -1   1  12       19.61       30.01      3.96 o 
   0   1  12       18.91       20.51      3.62 o 
   1   1  12       52.76       61.79     13.86 o 
   2   1  12       42.82       43.01      6.03 o 
   3   1  12        8.94       11.80      5.08 o 
  -8   2  12        3.34        3.03      3.93 o 
  -7   2  12       20.87       10.53      4.43 o 
  -6   2  12      105.61      125.67      5.73 o 
  -5   2  12        2.75        7.44      2.35 o 
  -4   2  12      132.19      144.12     14.29 o 
  -3   2  12      216.33      209.65      7.02 o 
  -2   2  12        0.55        1.39      1.86 o 
  -1   2  12       43.60       47.86      7.55 o 
   0   2  12       74.57       67.08      5.53 o 
   1   2  12        0.98        1.12      2.60 o 
   2   2  12       25.57       25.14      4.23 o 
   3   2  12        4.75        3.70      4.99 o 
  -8   3  12       82.84      110.31      9.64 o 
  -7   3  12       28.63       26.62      5.66 o 
  -6   3  12       39.88       50.10      5.62 o 
  -5   3  12      308.00      303.39     11.55 o 
  -4   3  12      157.45      166.37      9.03 o 
  -3   3  12       16.76       11.01      2.58 o 
  -2   3  12        5.50        2.09      2.46 o 
  -1   3  12       13.07        9.22      3.18 o 
   0   3  12       66.37       62.09      5.42 o 
   1   3  12        2.42       -0.53      2.63 o 
   2   3  12        0.91       -2.46      2.46 o 
  -7   4  12       47.57       52.62      7.26 o 
  -6   4  12      191.08      171.53      8.27 o 
  -5   4  12       56.52       36.28      3.69 o 
  -4   4  12       61.88       50.61      4.12 o 
  -3   4  12      193.11      221.32      7.59 o 
  -2   4  12      135.07      133.13      7.23 o 
  -1   4  12       47.30       59.08      5.45 o 
   0   4  12        3.38        1.22      2.84 o 
   1   4  12        2.71       -0.73      2.65 o 
  -6   5  12        9.62        8.82      3.23 o 
  -5   5  12       26.92       21.44      3.24 o 
  -4   5  12        7.81        7.53      2.67 o 
  -3   5  12        3.15        5.28      2.75 o 
  -2   5  12       14.89       10.89      3.18 o 
  -1   5  12       11.73       11.46      3.62 o 
   0   5  12       15.28       19.54      3.88 o 
  -5   6  12      191.79      186.58     10.90 o 
  -4   6  12       19.46       21.44      3.35 o 
  -3   6  12        1.38       -1.36      3.48 o 
  -2   6  12       16.38       16.55      5.32 o 
  -1   6  12       87.27       83.21      9.03 o 
  -3 -13  13       64.45       62.47      6.13 o 
  -2 -13  13        0.02        4.48      2.97 o 
  -1 -13  13       47.48       34.76      4.90 o 
   0 -13  13       80.07       74.54      6.15 o 
  -4 -12  13        0.15        0.89      2.96 o 
  -3 -12  13      110.52       98.73      6.74 o 
  -2 -12  13       21.63       25.50      4.07 o 
  -1 -12  13       76.91       72.22      4.06 o 
   0 -12  13       75.34       79.87      6.16 o 
   1 -12  13        0.12        2.79      2.93 o 
   2 -12  13       71.84       72.81      6.33 o 
  -5 -11  13       16.13       19.06      6.01 o 
  -4 -11  13        0.39        0.18      1.88 o 
  -3 -11  13       34.03       35.07      3.21 o 
  -2 -11  13       12.42       13.92      2.31 o 
  -1 -11  13       79.53       83.96      4.31 o 
   0 -11  13       53.86       59.43      3.75 o 
   1 -11  13      238.53      224.07      9.31 o 
   2 -11  13       82.23       84.78     11.03 o 
   3 -11  13        1.16        2.44      4.28 o 
  -5 -10  13       56.54       53.58      6.21 o 
  -4 -10  13       61.30       59.17      4.39 o 
  -3 -10  13       13.70       15.52      2.82 o 
  -2 -10  13       30.90       33.05      3.45 o 
  -1 -10  13      158.78      171.92      6.58 o 
   0 -10  13      232.51      220.10      8.62 o 
   1 -10  13       20.38       29.07      3.32 o 
   2 -10  13       14.33       13.74      2.68 o 
   3 -10  13      104.74       95.82     10.81 o 
  -7  -9  13        2.55        6.35      4.67 o 
  -6  -9  13       83.19       83.22      5.00 o 
  -5  -9  13      186.80      201.91      6.15 o 
  -4  -9  13        0.56        3.14      2.08 o 
  -3  -9  13       10.80       19.04      2.88 o 
  -2  -9  13      195.17      223.49      7.43 o 
  -1  -9  13      261.25      272.08      8.17 o 
   0  -9  13        7.09        8.14      2.17 o 
   1  -9  13       15.21       14.58      2.68 o 
   2  -9  13       95.41       90.95      4.92 o 
   3  -9  13      133.59      120.75     10.16 o 
  -7  -8  13       61.21       56.77      7.65 o 
  -6  -8  13       91.84      111.89     10.45 o 
  -5  -8  13        7.69        5.94      1.99 o 
  -4  -8  13      164.08      185.92      5.63 o 
  -3  -8  13      350.37      330.58      7.72 o 
  -2  -8  13      367.85      383.81     16.59 o 
  -1  -8  13       10.04       10.99      2.39 o 
   0  -8  13      199.03      185.64      9.59 o 
   1  -8  13      249.32      250.37      7.69 o 
   2  -8  13      109.47      123.43      5.38 o 
   3  -8  13        5.55       -0.39      4.11 o 
  -7  -7  13        6.70        5.00      3.84 o 
  -6  -7  13       19.70       18.13      6.27 o 
  -5  -7  13      159.25      177.49      5.58 o 
  -4  -7  13        3.36        7.14      1.93 o 
  -3  -7  13      176.07      161.64      5.13 o 
  -2  -7  13       62.55       61.14      5.66 o 
  -1  -7  13      386.39      366.94      8.08 o 
   0  -7  13      330.88      339.54      9.07 o 
   1  -7  13       85.78       80.88      4.51 o 
   2  -7  13      181.25      184.67     11.95 o 
   3  -7  13      123.83      159.97     11.21 o 
  -8  -6  13        0.09       -0.11      4.36 o 
  -7  -6  13       31.19       44.26     11.15 o 
  -6  -6  13      122.59      144.18      7.39 o 
  -5  -6  13        1.85        0.88      1.96 o 
  -4  -6  13        0.02       -0.85      1.41 o 
  -3  -6  13       81.81       88.93      3.37 o 
  -2  -6  13      677.02      647.23     10.35 o 
  -1  -6  13      315.36      312.65      6.36 o 
   0  -6  13        0.78        1.15      1.54 o 
   1  -6  13      342.04      321.78     10.72 o 
   2  -6  13      303.32      335.71     16.47 o 
   3  -6  13       12.42       16.44      5.06 o 
  -8  -5  13      144.62      130.90     10.74 o 
  -7  -5  13      252.84      326.74     11.63 o 
  -6  -5  13       14.59       14.22      3.30 o 
  -5  -5  13       26.80       33.35      4.32 o 
  -4  -5  13       82.05       75.77      4.32 o 
  -3  -5  13      342.48      379.78      7.20 o 
  -2  -5  13        4.50        1.10      1.36 o 
  -1  -5  13      226.84      197.09      4.90 o 
   0  -5  13      199.58      234.96      5.40 o 
   1  -5  13      156.54      159.72      5.77 o 
   2  -5  13        5.80        5.15      3.62 o 
   3  -5  13        5.33        8.45      4.71 o 
  -8  -4  13        9.53       13.59      5.57 o 
  -7  -4  13        0.99       -1.38      2.62 o 
  -6  -4  13      152.78      171.69      7.85 o 
  -5  -4  13       85.99       80.19      4.50 o 
  -4  -4  13      424.89      413.41     10.46 o 
  -3  -4  13        0.46       -0.78      1.49 o 
  -2  -4  13      263.13      278.33      6.17 o 
  -1  -4  13      103.57      114.31      3.87 o 
   0  -4  13       13.09       13.97      1.99 o 
   1  -4  13        0.57       -0.04      2.22 o 
   2  -4  13       14.60       17.49      3.23 o 
   3  -4  13       55.36       43.43      4.70 o 
  -8  -3  13        0.06        1.30      3.95 o 
  -7  -3  13       26.18       17.50      3.68 o 
  -6  -3  13       45.97       44.30      3.77 o 
  -5  -3  13      275.58      259.09      8.54 o 
  -4  -3  13       28.46       24.12      2.46 o 
  -3  -3  13      753.04      728.90     15.15 o 
  -2  -3  13      494.99      531.66     10.15 o 
  -1  -3  13       18.65       13.42      2.05 o 
   0  -3  13      225.58      210.33      8.51 o 
   1  -3  13      115.30      119.99      6.54 o 
   2  -3  13       44.35       43.71      5.65 o 
   3  -3  13        1.85       -1.81      2.60 o 
   4  -3  13       26.49       29.28      6.40 o 
  -8  -2  13       51.65       51.60      7.26 o 
  -7  -2  13       50.31       46.48      5.08 o 
  -6  -2  13        5.28        6.65      2.38 o 
  -5  -2  13       34.43       33.51      3.33 o 
  -4  -2  13      646.34      691.01     20.19 o 
  -3  -2  13      280.49      259.70      6.52 o 
  -2  -2  13        1.53        1.88      1.63 o 
  -1  -2  13       55.96       76.01      4.39 o 
   0  -2  13      383.01      385.29     12.34 o 
   1  -2  13       60.99       75.43      5.58 o 
   2  -2  13        1.08       -1.54      2.48 o 
   3  -2  13       25.98       36.80      6.40 o 
  -8  -1  13       68.84       45.27      6.94 o 
  -7  -1  13        2.25        5.67      2.97 o 
  -6  -1  13       46.05       42.56      3.78 o 
  -5  -1  13      146.07      143.20      5.82 o 
  -4  -1  13       35.55       26.82      2.64 o 
  -3  -1  13       72.27       73.21      3.76 o 
  -2  -1  13      128.08      128.39      5.46 o 
  -1  -1  13      153.41      139.69     11.52 o 
   0  -1  13       69.99       75.59      5.59 o 
   1  -1  13        1.91        6.72      2.81 o 
   2  -1  13       97.39       86.67     12.90 o 
   3  -1  13       56.21       54.54      7.65 o 
  -8   0  13       82.06       81.38      9.01 o 
  -7   0  13      140.79      135.33     10.07 o 
  -6   0  13      116.38      109.59      7.20 o 
  -5   0  13       41.30       27.93      2.76 o 
  -4   0  13      174.50      169.47      5.40 o 
  -3   0  13      123.64      124.25      6.82 o 
  -2   0  13       10.32       11.82      2.41 o 
  -1   0  13       15.13       17.25      3.37 o 
   0   0  13       29.96       26.75      4.13 o 
   1   0  13       63.27       72.95      5.74 o 
   2   0  13       16.26       13.50      3.68 o 
   3   0  13        2.53        2.42      4.13 o 
  -8   1  13      107.33      111.80     10.37 o 
  -7   1  13       40.80       36.86      6.48 o 
  -6   1  13        2.81        6.41      2.42 o 
  -5   1  13      172.51      169.09      6.55 o 
  -4   1  13      121.38      122.93      5.71 o 
  -3   1  13        4.91        7.03      2.35 o 
  -2   1  13       21.64       25.80      3.84 o 
  -1   1  13       47.73       46.03      4.89 o 
   0   1  13      153.43      114.50     10.91 o 
   1   1  13       15.16       12.72      3.42 o 
   2   1  13       21.28       31.73      4.70 o 
  -7   2  13        0.94        1.45      3.85 o 
  -6   2  13      142.38      136.16      7.48 o 
  -5   2  13      233.11      212.65      7.53 o 
  -4   2  13       64.16       68.43      4.57 o 
  -3   2  13       17.11       19.77      3.07 o 
  -2   2  13      112.25       84.56     17.70 o 
  -1   2  13       12.48       23.51      9.91 o 
   0   2  13        3.64        3.63      2.86 o 
   1   2  13       64.17       50.26      5.52 o 
  -7   3  13       23.23       34.85      6.72 o 
  -6   3  13        4.00        4.94      3.23 o 
  -5   3  13       19.92       13.56      4.05 o 
  -4   3  13       37.47       54.10      6.43 o 
  -3   3  13       42.31       46.46      7.36 o 
  -2   3  13       75.95       83.96      6.29 o 
  -1   3  13        1.92        2.78      2.98 o 
   0   3  13       27.03       33.96      4.72 o 
   1   3  13        1.47        2.96      4.41 o 
  -6   4  13        0.16        1.85      2.89 o 
  -5   4  13       59.25       56.34      5.56 o 
  -4   4  13       57.14       50.36      5.07 o 
  -3   4  13        6.71        2.76      2.98 o 
  -2   4  13        0.15        0.46      2.62 o 
  -1   4  13      146.24      123.23     10.39 o 
  -4   5  13        2.13        7.11      3.98 o 
  -3   5  13       54.53       49.59      7.39 o 
  -2   5  13       43.84       47.82      7.48 o 
  -4 -12  14       25.63       25.39      6.66 o 
  -3 -12  14        0.87        2.87      3.02 o 
  -2 -12  14        2.01        2.17      2.94 o 
  -1 -12  14       33.47       38.59      4.86 o 
  -5 -11  14       90.68      126.26     11.28 o 
  -4 -11  14        4.85        8.12      4.86 o 
  -3 -11  14        8.95        8.58      4.36 o 
  -2 -11  14       47.76       43.07      7.50 o 
  -1 -11  14      196.10      198.67     13.05 o 
   0 -11  14       41.95       32.02      6.55 o 
   1 -11  14       18.81       11.65      4.91 o 
  -5 -10  14        0.95       -0.67      4.21 o 
  -4 -10  14        0.29       -2.10      3.80 o 
  -3 -10  14       50.92       58.98      4.51 o 
  -2 -10  14      186.15      165.80      6.69 o 
  -1 -10  14        9.57        5.30      2.37 o 
   0 -10  14      136.46      143.20      6.27 o 
   1 -10  14      124.55      118.00      5.77 o 
   2 -10  14        3.14        0.50      2.34 o 
  -6  -9  14       22.75       29.00      6.07 o 
  -5  -9  14       45.69       49.31      7.43 o 
  -4  -9  14       28.84       33.16      3.67 o 
  -3  -9  14       15.86       16.71      2.72 o 
  -2  -9  14        0.09       -0.80      1.92 o 
  -1  -9  14      102.92       83.73      6.29 o 
   0  -9  14       12.12       21.04      3.08 o 
   1  -9  14        2.35        1.97      2.18 o 
   2  -9  14        2.19        5.49      3.21 o 
   3  -9  14        5.03        2.03      4.24 o 
  -6  -8  14       32.67       36.43      6.57 o 
  -5  -8  14       95.97       95.86      4.55 o 
  -4  -8  14       26.56       23.54      2.69 o 
  -3  -8  14       38.31       43.44      3.93 o 
  -2  -8  14      310.31      320.12      9.22 o 
  -1  -8  14       67.75       71.11      4.56 o 
   0  -8  14        0.15        0.55      1.94 o 
   1  -8  14        0.43        1.39      1.99 o 
   2  -8  14       69.28       65.99      8.49 o 
   3  -8  14       65.42       53.85      8.10 o 
  -7  -7  14       19.81       19.19      5.90 o 
  -6  -7  14        9.28        8.56      4.58 o 
  -5  -7  14        0.04        0.40      2.24 o 
  -4  -7  14       41.76       37.69      3.13 o 
  -3  -7  14      276.04      271.91      7.13 o 
  -2  -7  14      156.14      164.27      5.35 o 
  -1  -7  14       22.08       29.59      3.39 o 
   0  -7  14       52.48       57.24      5.55 o 
   1  -7  14       51.96       62.07      4.33 o 
   2  -7  14       33.48       41.68      7.13 o 
   3  -7  14        4.55        0.04      4.28 o 
  -7  -6  14       64.86       56.94      7.63 o 
  -6  -6  14        6.17        1.14      2.72 o 
  -5  -6  14      112.34      129.13      5.75 o 
  -4  -6  14        9.36       10.41      2.24 o 
  -3  -6  14       21.22       21.94      2.56 o 
  -2  -6  14       18.37       27.25      3.36 o 
  -1  -6  14       39.68       51.84      3.32 o 
   0  -6  14        8.31        9.68      2.04 o 
   1  -6  14       28.43       15.39      5.12 o 
   2  -6  14       17.74       14.22      5.32 o 
   3  -6  14       23.62       28.52      6.59 o 
  -7  -5  14       70.50       85.27      8.97 o 
  -6  -5  14      257.24      242.34     11.47 o 
  -5  -5  14      107.60      117.11     10.79 o 
  -4  -5  14        7.08        9.35      2.52 o 
  -3  -5  14      302.97      292.50      7.35 o 
  -2  -5  14       89.22      107.27      4.42 o 
  -1  -5  14       41.13       31.31      2.48 o 
   0  -5  14        9.05        3.06      1.56 o 
   1  -5  14       11.55       10.06      3.03 o 
   2  -5  14       15.82       11.64      3.19 o 
   3  -5  14        1.99       -0.30      4.08 o 
  -7  -4  14      106.08       91.92      9.10 o 
  -6  -4  14        2.78       -2.05      2.05 o 
  -5  -4  14       25.79       26.73      4.47 o 
  -4  -4  14      166.51      194.12      6.90 o 
  -3  -4  14      101.93      103.49      5.16 o 
  -2  -4  14       14.44       13.54      2.19 o 
  -1  -4  14        1.38        0.20      1.38 o 
   0  -4  14       45.95       34.22      3.38 o 
   1  -4  14       80.72       77.59      5.78 o 
   2  -4  14        1.99       -1.37      4.52 o 
   3  -4  14        0.77       -0.15      3.44 o 
  -7  -3  14        1.82       -3.15      3.15 o 
  -6  -3  14       82.58       74.18      4.81 o 
  -5  -3  14       40.93       38.03      3.69 o 
  -4  -3  14      179.50      173.65      6.49 o 
  -3  -3  14       20.60       16.34      2.85 o 
  -2  -3  14       12.88       18.42      2.40 o 
  -1  -3  14        4.53        2.66      2.04 o 
   0  -3  14      145.96      127.58      9.15 o 
   1  -3  14        0.71       -0.95      2.61 o 
   2  -3  14       37.32       38.83      4.82 o 
  -7  -2  14       36.90       30.36      6.22 o 
  -6  -2  14       23.34       24.54      3.22 o 
  -5  -2  14        8.46        8.46      2.48 o 
  -4  -2  14       24.31       15.87      2.86 o 
  -3  -2  14       72.13       83.13      4.03 o 
  -2  -2  14      191.32      166.44      6.37 o 
  -1  -2  14       17.99       23.43      5.27 o 
   0  -2  14       34.57       31.68      6.28 o 
   1  -2  14       39.36       45.87      5.10 o 
   2  -2  14       20.62       18.42      6.64 o 
  -7  -1  14        7.88       20.51      5.06 o 
  -6  -1  14        6.77        3.97      5.29 o 
  -5  -1  14       32.25       31.97      3.55 o 
  -4  -1  14       14.65       25.87      3.35 o 
  -3  -1  14       24.37       16.95      3.78 o 
  -2  -1  14       40.99       43.17      8.14 o 
  -1  -1  14        2.81       10.14      3.08 o 
   0  -1  14      105.38       92.94      9.44 o 
   1  -1  14       19.89       20.98      4.13 o 
   2  -1  14        8.11        1.31      3.81 o 
  -7   0  14        0.05       -2.01      3.91 o 
  -6   0  14       24.66       18.85      3.92 o 
  -5   0  14      122.52      128.25      7.71 o 
  -4   0  14       52.42       52.01      4.26 o 
  -3   0  14        0.22        2.46      2.24 o 
  -2   0  14       65.89       46.53      5.00 o 
  -1   0  14       68.34       75.73      5.99 o 
   0   0  14       12.97       11.73      3.41 o 
   1   0  14        2.58       -1.20      2.71 o 
  -7   1  14       24.04       24.24      6.33 o 
  -6   1  14       90.78       94.79      6.65 o 
  -5   1  14       20.91       26.39      4.97 o 
  -4   1  14       24.47       24.75      3.33 o 
  -3   1  14       71.80       82.22      5.00 o 
  -2   1  14       45.79       44.12      5.00 o 
  -1   1  14       17.96        8.80      3.16 o 
   0   1  14        5.03        7.09      3.63 o 
  -6   2  14        0.22        1.29      3.24 o 
  -5   2  14       55.36       70.58      6.06 o 
  -4   2  14      141.00      118.23      9.12 o 
  -3   2  14        3.79        3.43      3.57 o 
  -2   2  14        0.70        6.49      4.48 o 
  -1   2  14       33.68       35.96      6.35 o 
   0   2  14       48.54       41.36      6.68 o 
  -5   3  14       71.34       55.43      8.04 o 
  -4   3  14        4.75       -0.45      3.80 o 
  -3   3  14       58.82       44.99      7.26 o 
  -2   3  14       13.78       12.71      5.19 o 
  -4 -10  15        9.02        5.88      5.36 o 
  -3 -10  15       56.85       45.59      7.84 o 
  -2 -10  15       92.62       97.63     10.07 o 
  -1 -10  15       64.50       77.12      8.69 o 
  -5  -9  15        0.64       -0.50      4.67 o 
  -4  -9  15       75.56       89.31      9.51 o 
  -3  -9  15      104.40       73.23      8.64 o 
  -2  -9  15       13.87       13.96      5.23 o 
  -1  -9  15       11.96       11.88      4.69 o 
   0  -9  15       53.62       50.61      7.67 o 
  -6  -8  15        3.89        3.33      4.06 o 
  -5  -8  15       88.53       81.60      8.44 o 
  -4  -8  15       23.13       35.46      4.51 o 
  -3  -8  15        2.80        1.34      2.69 o 
  -2  -8  15        6.81        7.19      2.54 o 
  -1  -8  15       26.84       30.96      5.82 o 
   0  -8  15        1.10        3.10      2.38 o 
   1  -8  15       17.30       13.97      3.69 o 
  -6  -7  15       12.83       12.06      5.06 o 
  -5  -7  15       24.63       26.42      7.23 o 
  -4  -7  15        0.43        3.93      2.83 o 
  -3  -7  15        5.16        5.31      2.04 o 
  -2  -7  15       16.06       21.15      2.80 o 
  -1  -7  15       15.09        4.22      2.35 o 
   0  -7  15        6.45        5.43      2.38 o 
   1  -7  15       36.00       28.70      6.29 o 
  -6  -6  15        4.10        9.10      4.69 o 
  -5  -6  15       18.68       23.17      4.74 o 
  -4  -6  15       10.74        9.49      2.73 o 
  -3  -6  15       44.59       48.85      3.55 o 
  -2  -6  15       14.97       21.75      2.65 o 
  -1  -6  15       13.14        6.68      1.98 o 
   0  -6  15        6.40        2.04      2.25 o 
   1  -6  15        2.25        6.79      4.52 o 
  -6  -5  15       82.23       67.89      8.17 o 
  -5  -5  15       64.13       72.52      5.88 o 
  -4  -5  15        6.81        6.20      3.16 o 
  -3  -5  15       24.53       18.28      5.16 o 
  -2  -5  15       72.99       54.49      6.27 o 
  -1  -5  15        1.76        3.87      1.92 o 
   0  -5  15       18.12        5.81      3.03 o 
   1  -5  15        0.55       -3.03      3.55 o 
  -6  -4  15      137.13      133.01      9.82 o 
  -5  -4  15       71.58       57.90      5.49 o 
  -4  -4  15        3.76        3.54      2.40 o 
  -3  -4  15      101.32      108.19      5.52 o 
  -2  -4  15      141.08      123.46      5.79 o 
  -1  -4  15        2.03        1.59      2.27 o 
   0  -4  15       55.15       50.05      5.18 o 
   1  -4  15       15.15       16.84      3.60 o 
  -6  -3  15        5.44        3.25      3.24 o 
  -5  -3  15        1.14        3.17      2.97 o 
  -4  -3  15      140.46      169.86      9.47 o 
  -3  -3  15       92.10      101.48      5.44 o 
  -2  -3  15        9.97        7.78      2.38 o 
  -1  -3  15       20.69       18.32      3.89 o 
   0  -3  15       44.15       71.27      8.51 o 
   1  -3  15       28.92       28.28      4.49 o 
  -6  -2  15        9.17       10.87      3.58 o 
  -5  -2  15       56.73       58.27      5.53 o 
  -4  -2  15       55.41       38.59      3.87 o 
  -3  -2  15       14.35       17.75      3.10 o 
  -2  -2  15       26.95       30.14      3.57 o 
  -1  -2  15       11.99        7.20      3.07 o 
   0  -2  15        7.09        3.89      4.20 o 
   1  -2  15        3.47        3.80      3.93 o 
  -6  -1  15       20.38       24.42      4.22 o 
  -5  -1  15        0.16       -1.08      2.71 o 
  -4  -1  15       50.97       39.09      3.97 o 
  -3  -1  15        2.28        1.32      2.18 o 
  -2  -1  15        1.54        3.19      5.79 o 
  -1  -1  15       14.73        8.60      3.89 o 
   0  -1  15        3.43        0.93      3.54 o 
  -5   0  15       32.11       45.02      7.04 o 
  -4   0  15       38.94       22.10      4.27 o 
  -3   0  15        8.14        9.56      2.82 o 
  -2   0  15       15.19        9.72      4.91 o 
  -1   0  15        1.34        2.10      4.13 o 
  -5   1  15      104.68       82.22      9.08 o 
  -4   1  15       40.85       36.00      6.94 o 
  -3   1  15       44.87       29.47      6.59 o 
  -2   1  15       47.59       64.22      8.02 o 
  -4  -7  16       13.65       27.70      4.62 o 
  -3  -7  16       13.23        8.89      5.18 o 
  -5  -6  16       49.43       58.02      5.87 o 
  -4  -6  16        1.49        3.11      2.98 o 
  -3  -6  16       21.78       29.27      4.49 o 
  -2  -6  16       86.87       65.53      5.76 o 
  -1  -6  16        3.02       -0.26      3.61 o 
  -5  -5  16       13.85       17.25      4.04 o 
  -4  -5  16       53.07       48.04      7.23 o 
  -3  -5  16       20.14       29.97      4.59 o 
  -2  -5  16       11.50        1.42      6.82 o 
  -1  -5  16        8.67        1.30      2.50 o 
   0  -5  16        4.14       10.59      4.82 o 
  -5  -4  16       59.80       67.42      6.13 o 
  -4  -4  16       44.60       38.83      5.87 o 
  -3  -4  16        1.69       -0.04      3.44 o 
  -2  -4  16       45.94       43.93      6.94 o 
  -1  -4  16       30.87       41.53      7.04 o 
  -5  -3  16       31.31       32.17      6.61 o 
  -4  -3  16        5.98        3.33      3.85 o 
  -3  -3  16      132.18      107.63      9.85 o 
  -2  -3  16       49.85       61.11      7.97 o 
  -1  -3  16        0.33        2.18      4.11 o 
  -4  -2  16       64.91       70.12      8.49 o 
  -3  -2  16        6.85        6.96      4.49 o 
  -2  -2  16        7.26       10.61      4.52 o 
                                                 
